# Supplementary material for: APOE genetics influence murine gut microbiome
Source: Sci Rep. 2022 Feb 3;12:1906. doi: 10.1038/s41598-022-05763-1 (PMC8814305; doi:10.1038/s41598-022-05763-1)
Supplement: Supplementary file 1 — Supplementary Information 1. [file 41598_2022_5763_MOESM1_ESM.xlsx]

## Sheet: 3M-F
				DIVERSE								DIVERSE								DIVERSE								DIVERSE								DIVERSE								DIVERSE
				Univariate Diversity indices								Univariate Diversity indices								Univariate Diversity indices								Univariate Diversity indices								Univariate Diversity indices								Univariate Diversity indices
				Data worksheet								Data worksheet								Data worksheet								Data worksheet								Data worksheet								Data worksheet
				Name: APOE2021 Microbiome_3mo Females_rarefied abundance data								Name: APOE2021 Microbiome_3mo Females_rarefied abundance data(2)								Name: APOE2021 Microbiome_3mo Females_rarefied abundance data(3)								Name: APOE2021 Microbiome_3mo Females_rarefied abundance data(4)								Name: APOE2021 Microbiome_3mo Females_rarefied abundance data(5)								Name: APOE2021 Microbiome_3mo Females_rarefied abundance data(7)
				Data type: Abundance								Data type: Abundance								Data type: Abundance								Data type: Abundance								Data type: Abundance								Data type: Abundance
				Sample selection: All				FEATURES				Sample selection: All				GENUS				Sample selection: All				FAMILY				Sample selection: All				ORDER				Sample selection: All				CLASS				Sample selection: All				PHYLUM
				Variable selection: All								Variable selection: All								Variable selection: All								Variable selection: All								Variable selection: All								Variable selection: All
	DNA_Number	Genotype	Allele	Sample	S	N	d	J'	H'(loge)	1-Lambda'		Sample	S	N	d	J'	H'(loge)	1-Lambda'		Sample	S	N	d	J'	H'(loge)	1-Lambda'		Sample	S	N	d	J'	H'(loge)	1-Lambda'		Sample	S	N	d	J'	H'(loge)	1-Lambda'		Sample	S	N	d	J'	H'(loge)
	22	22	2	22	37	37069	3.422	0.4991	1.802	0.7191		22	37	37069	3.422	0.4991	1.802	0.7191		22	20	37069	1.806	0.54	1.618	0.7095		22	10	37069	0.8555	0.5404	1.244	0.6638		22	10	37069	0.8555	0.5404	1.244	0.6638		22	6	37069	0.4753	0.4324	0.7747
	31	34	4	31	36	37069	3.327	0.5897	2.113	0.8038		31	36	37069	3.327	0.5897	2.113	0.8038		31	16	37069	1.426	0.6208	1.721	0.7555		31	10	37069	0.8555	0.6226	1.433	0.7061		31	10	37069	0.8555	0.6226	1.433	0.7061		31	6	37069	0.4753	0.513	0.9191
	33	23	2	33	57	37069	5.323	0.7092	2.867	0.8911		33	57	37069	5.323	0.7092	2.867	0.8911		33	25	37069	2.281	0.5824	1.875	0.7589		33	13	37069	1.141	0.4701	1.206	0.6046		33	12	37069	1.046	0.4845	1.204	0.6046		33	8	37069	0.6654	0.3964	0.8243
	45	44	4	45	43	37069	3.992	0.6226	2.342	0.8157		45	43	37069	3.992	0.6226	2.342	0.8157		45	19	37069	1.711	0.6123	1.803	0.7643		45	11	37069	0.9505	0.6115	1.466	0.7047		45	10	37069	0.8555	0.6365	1.466	0.7047		45	7	37069	0.5703	0.4844	0.9426
	63	34	4	63	43	37069	3.992	0.6503	2.446	0.8623		63	43	37069	3.992	0.6503	2.446	0.8623		63	21	37069	1.901	0.5927	1.805	0.7908		63	12	37069	1.046	0.4828	1.2	0.6582		63	11	37069	0.9505	0.5001	1.199	0.6582		63	8	37069	0.6654	0.399	0.8297
	67	34	4	67	46	37069	4.277	0.7366	2.82	0.9029		67	46	37069	4.277	0.7366	2.82	0.9029		67	19	37069	1.711	0.5888	1.734	0.7271		67	11	37069	0.9505	0.5134	1.231	0.6079		67	11	37069	0.9505	0.5134	1.231	0.6079		67	7	37069	0.5703	0.3964	0.7713
	69	23	2	69	52	37069	4.848	0.6451	2.549	0.8574		69	52	37069	4.848	0.6451	2.549	0.8574		69	22	37069	1.996	0.5527	1.708	0.761		69	12	37069	1.046	0.567	1.409	0.706		69	11	37069	0.9505	0.5872	1.408	0.706		69	7	37069	0.5703	0.415	0.8075
	70	34	4	70	41	37069	3.802	0.6098	2.265	0.8079		70	41	37069	3.802	0.6098	2.265	0.8079		70	19	37069	1.711	0.6009	1.769	0.7674		70	9	37069	0.7604	0.6684	1.469	0.726		70	9	37069	0.7604	0.6684	1.469	0.726		70	5	37069	0.3802	0.5379	0.8657
	71	23	2	71	49	37069	4.563	0.6373	2.48	0.8493		71	49	37069	4.563	0.6373	2.48	0.8493		71	23	37069	2.091	0.5477	1.717	0.7435		71	12	37069	1.046	0.5404	1.343	0.6743		71	12	37069	1.046	0.5404	1.343	0.6743		71	8	37069	0.6654	0.399	0.8297
	107	22	2	107	29	37069	2.661	0.4928	1.659	0.7084		107	29	37069	2.661	0.4928	1.659	0.7084		107	17	37069	1.521	0.5123	1.451	0.6924		107	9	37069	0.7604	0.5907	1.298	0.6711		107	9	37069	0.7604	0.5907	1.298	0.6711		107	5	37069	0.3802	0.5154	0.8295
	169	34	4	169	48	37069	4.467	0.6908	2.674	0.8753		169	48	37069	4.467	0.6908	2.674	0.8753		169	21	37069	1.901	0.6444	1.962	0.8122		169	12	37069	1.046	0.5903	1.467	0.7224		169	12	37069	1.046	0.5903	1.467	0.7224		169	8	37069	0.6654	0.4327	0.8999
	170	33	3	170	50	37069	4.658	0.5693	2.227	0.7918		170	50	37069	4.658	0.5693	2.227	0.7918		170	23	37069	2.091	0.5441	1.706	0.7554		170	13	37069	1.141	0.4744	1.217	0.6578		170	12	37069	1.046	0.4893	1.216	0.6578		170	8	37069	0.6654	0.3838	0.7981
	180	44	4	180	46	37069	4.277	0.6659	2.55	0.8665		180	46	37069	4.277	0.6659	2.55	0.8665		180	22	37069	1.996	0.6024	1.862	0.7902		180	11	37069	0.9505	0.5981	1.434	0.7155		180	11	37069	0.9505	0.5981	1.434	0.7155		180	7	37069	0.5703	0.4232	0.8236
	181	22	2	181	36	37069	3.327	0.4817	1.726	0.6349		181	36	37069	3.327	0.4817	1.726	0.6349		181	20	37069	1.806	0.4682	1.402	0.6077		181	11	37069	0.9505	0.4908	1.177	0.5766		181	10	37069	0.8555	0.51	1.174	0.5766		181	6	37069	0.4753	0.4294	0.7694
	185	23	2	185	50	37069	4.658	0.6026	2.357	0.8218		185	50	37069	4.658	0.6026	2.357	0.8218		185	25	37069	2.281	0.6119	1.97	0.7982		185	13	37069	1.141	0.557	1.429	0.7009		185	12	37069	1.046	0.5746	1.428	0.7009		185	8	37069	0.6654	0.4153	0.8635
	188	22	2	188	43	37069	3.992	0.5911	2.223	0.7912		188	43	37069	3.992	0.5911	2.223	0.7912		188	20	37069	1.806	0.6107	1.83	0.7711		188	11	37069	0.9505	0.4858	1.165	0.5839		188	11	37069	0.9505	0.4858	1.165	0.5839		188	8	37069	0.6654	0.364	0.7568
	190	23	2	190	40	37069	3.707	0.5554	2.049	0.7595		190	40	37069	3.707	0.5554	2.049	0.7595		190	19	37069	1.711	0.5787	1.704	0.7281		190	10	37069	0.8555	0.5907	1.36	0.6596		190	10	37069	0.8555	0.5907	1.36	0.6596		190	6	37069	0.4753	0.4959	0.8886
	191	33	3	191	42	37069	3.897	0.5815	2.174	0.7844		191	42	37069	3.897	0.5815	2.174	0.7844		191	21	37069	1.901	0.5557	1.692	0.7259		191	9	37069	0.7604	0.6021	1.323	0.674		191	9	37069	0.7604	0.6021	1.323	0.674		191	5	37069	0.3802	0.5114	0.823
	247	34	4	247	43	37069	3.992	0.5346	2.011	0.775		247	43	37069	3.992	0.5346	2.011	0.775		247	21	37069	1.901	0.5649	1.72	0.7577		247	12	37069	1.046	0.4992	1.24	0.6505		247	11	37069	0.9505	0.5166	1.239	0.6505		247	7	37069	0.5703	0.4614	0.8978
	265	23	2	265	47	37069	4.372	0.6266	2.412	0.8169		265	47	37069	4.372	0.6266	2.412	0.8169		265	22	37069	1.996	0.5906	1.826	0.7597		265	10	37069	0.8555	0.5645	1.3	0.6773		265	10	37069	0.8555	0.5645	1.3	0.6773		265	6	37069	0.4753	0.4524	0.8106
	275	33	3	275	47	37069	4.372	0.5517	2.124	0.7659		275	47	37069	4.372	0.5517	2.124	0.7659		275	23	37069	2.091	0.5359	1.68	0.7396		275	12	37069	1.046	0.4841	1.203	0.6251		275	11	37069	0.9505	0.5012	1.202	0.6251		275	8	37069	0.6654	0.3701	0.7696
	277	23	2	277	47	37069	4.372	0.5959	2.294	0.8207		277	47	37069	4.372	0.5959	2.294	0.8207		277	22	37069	1.996	0.5832	1.803	0.7667		277	10	37069	0.8555	0.6121	1.41	0.712		277	10	37069	0.8555	0.6121	1.41	0.712		277	6	37069	0.4753	0.4535	0.8126
	278	23	2	278	41	37069	3.802	0.5486	2.037	0.7649		278	41	37069	3.802	0.5486	2.037	0.7649		278	20	37069	1.806	0.5879	1.761	0.7513		278	12	37069	1.046	0.571	1.419	0.7058		278	11	37069	0.9505	0.5912	1.418	0.7058		278	8	37069	0.6654	0.4075	0.8475
	281	33	3	281	36	37069	3.327	0.5305	1.901	0.7192		281	36	37069	3.327	0.5305	1.901	0.7192		281	19	37069	1.711	0.5226	1.539	0.6916		281	11	37069	0.9505	0.5177	1.241	0.6507		281	10	37069	0.8555	0.5382	1.239	0.6507		281	6	37069	0.4753	0.425	0.7615
	283	22	2	283	37	37069	3.422	0.4951	1.788	0.7221		283	37	37069	3.422	0.4951	1.788	0.7221		283	21	37069	1.901	0.5426	1.652	0.7161		283	12	37069	1.046	0.5106	1.269	0.6679		283	11	37069	0.9505	0.5285	1.267	0.6679		283	7	37069	0.5703	0.4014	0.7811
	285	23	2	285	42	37069	3.897	0.5815	2.174	0.7732		285	42	37069	3.897	0.5815	2.174	0.7732		285	21	37069	1.901	0.5398	1.643	0.7324		285	11	37069	0.9505	0.5578	1.338	0.6908		285	10	37069	0.8555	0.5806	1.337	0.6908		285	6	37069	0.4753	0.4308	0.7719
	287	34	4	287	27	37069	2.471	0.4367	1.439	0.6477		287	27	37069	2.471	0.4367	1.439	0.6477		287	17	37069	1.521	0.4727	1.339	0.6411		287	9	37069	0.7604	0.5363	1.178	0.6252		287	9	37069	0.7604	0.5363	1.178	0.6252		287	5	37069	0.3802	0.4754	0.7652
	288	23	2	288	47	37069	4.372	0.6163	2.373	0.7927		288	47	37069	4.372	0.6163	2.373	0.7927		288	22	37069	1.996	0.5667	1.752	0.7383		288	12	37069	1.046	0.4918	1.222	0.6187		288	11	37069	0.9505	0.5082	1.219	0.6187		288	7	37069	0.5703	0.4224	0.822
	371	23	2	371	47	37069	4.372	0.6111	2.353	0.8483		371	47	37069	4.372	0.6111	2.353	0.8483		371	20	37069	1.806	0.5724	1.715	0.7777		371	11	37069	0.9505	0.6267	1.503	0.7489		371	11	37069	0.9505	0.6267	1.503	0.7489		371	7	37069	0.5703	0.4065	0.7909
	372	22	2	372	47	37069	4.372	0.5945	2.289	0.8245		372	47	37069	4.372	0.5945	2.289	0.8245		372	21	37069	1.901	0.5621	1.711	0.7731		372	11	37069	0.9505	0.5941	1.425	0.7288		372	11	37069	0.9505	0.5941	1.425	0.7288		372	7	37069	0.5703	0.3889	0.7567
	373	23	2	373	37	37069	3.422	0.4839	1.747	0.7237		373	37	37069	3.422	0.4839	1.747	0.7237		373	20	37069	1.806	0.5069	1.519	0.7049		373	11	37069	0.9505	0.5527	1.325	0.676		373	10	37069	0.8555	0.5753	1.325	0.676		373	6	37069	0.4753	0.4717	0.8451
	374	34	4	374	43	37069	3.992	0.569	2.14	0.7575		374	43	37069	3.992	0.569	2.14	0.7575		374	19	37069	1.711	0.5571	1.64	0.711		374	10	37069	0.8555	0.4983	1.147	0.5975		374	10	37069	0.8555	0.4983	1.147	0.5975		374	6	37069	0.4753	0.4364	0.7819
	377	44	4	377	46	37069	4.277	0.6526	2.499	0.863		377	46	37069	4.277	0.6526	2.499	0.863		377	19	37069	1.711	0.6508	1.916	0.8024		377	11	37069	0.9505	0.6395	1.533	0.7388		377	11	37069	0.9505	0.6395	1.533	0.7388		377	8	37069	0.6654	0.4559	0.9479
	382	44	4	382	45	37069	4.182	0.5604	2.133	0.7808		382	45	37069	4.182	0.5604	2.133	0.7808		382	22	37069	1.996	0.5527	1.708	0.7336		382	12	37069	1.046	0.5344	1.328	0.6545		382	12	37069	1.046	0.5344	1.328	0.6545		382	8	37069	0.6654	0.4462	0.9278
	383	33	3	383	48	37069	4.467	0.6142	2.378	0.8325		383	48	37069	4.467	0.6142	2.378	0.8325		383	19	37069	1.711	0.6224	1.833	0.7841		383	10	37069	0.8555	0.6607	1.521	0.7395		383	10	37069	0.8555	0.6607	1.521	0.7395		383	6	37069	0.4753	0.5047	0.9043
P value APOE2/E3/E4 Jonckheere-Terpstra Test							0.712	0.054	0.097	0.052					0.712	0.054	0.097	0.052					0.339	0.017	0.083	0.126					0.927	0.332	0.264	0.518					0.792	0.347	0.258	0.518					0.529	0.083	0.003
P value APOE22/23/33/34/44 Jonckheere-Terpstra Test							0.527	0.238	0.404	0.231					0.527	0.238	0.404	0.231					0.061	0.057	0.284	0.299					0.515	0.614	0.777	0.975					0.816	0.659	0.765	0.975					0.882	0.101	0.045
[truncated: 1 more columns]

## Sheet: 3M-M
			DIVERSE								DIVERSE								DIVERSE								DIVERSE								DIVERSE								DIVERSE
			Univariate Diversity indices								Univariate Diversity indices								Univariate Diversity indices								Univariate Diversity indices								Univariate Diversity indices								Univariate Diversity indices
			Data worksheet								Data worksheet								Data worksheet								Data worksheet								Data worksheet								Data worksheet
			Name: APOE2021 Microbiome_3mo Males_rarefied abundance data								Name: APOE2021 Microbiome_3mo Males_rarefied abundance data(2)								Name: APOE2021 Microbiome_3mo Males_rarefied abundance data(3)								Name: APOE2021 Microbiome_3mo Males_rarefied abundance data(4)								Name: APOE2021 Microbiome_3mo Males_rarefied abundance data(5)								Name: APOE2021 Microbiome_3mo Males_rarefied abundance data(6)
			Data type: Abundance								Data type: Abundance								Data type: Abundance								Data type: Abundance								Data type: Abundance								Data type: Abundance
			Sample selection: All				FEATURES				Sample selection: All				GENUS				Sample selection: All				FAMILY				Sample selection: All				ORDER				Sample selection: All				CLASS				Sample selection: All				PHYLUM
			Variable selection: All								Variable selection: All								Variable selection: All								Variable selection: All								Variable selection: All								Variable selection: All
DNA_Number	Genotype	Allele	Sample	s_S	s_N	s_d	s_J	s_H	S_Lamba		Sample	g_S	g_N	g_d	g_J	g_H	g_Lamba		Sample	f_S	f_N	f_d	f_J	f_H	f_Lamba		Sample	o_S	o_N	o_d	o_J	o_H	o_Lamba		Sample	c_S	c_N	c_d	c_J	c_H	c_Lamba		Sample	p_S	p_N	p_d	p_J	p_H	p_Lamba
28	34	E4	28	53	36146	4.955	0.677	2.688	0.8589		28	53	36146	4.955	0.677	2.688	0.8589		28	23	36146	2.096	0.5003	1.569	0.6952		28	13	36146	1.143	0.4085	1.048	0.5606		28	12	36146	1.048	0.4214	1.047	0.5606		28	8	36146	0.667	0.4183	0.8699	0.5216
35	22	E2	35	32	36146	2.954	0.4847	1.68	0.6132		35	32	36146	2.954	0.4847	1.68	0.6132		35	17	36146	1.524	0.4809	1.363	0.5911		35	9	36146	0.7622	0.5343	1.174	0.5623		35	9	36146	0.7622	0.5343	1.174	0.5623		35	5	36146	0.3811	0.5067	0.8155	0.496
38	33	E3	38	51	36146	4.764	0.6716	2.641	0.8667		38	51	36146	4.764	0.6716	2.641	0.8667		38	20	36146	1.81	0.5069	1.519	0.6733		38	11	36146	0.9528	0.3993	0.9575	0.5288		38	11	36146	0.9528	0.3993	0.9575	0.5288		38	8	36146	0.667	0.399	0.8296	0.4942
39	33	E3	39	46	36146	4.288	0.6662	2.551	0.865		39	46	36146	4.288	0.6662	2.551	0.865		39	20	36146	1.81	0.4829	1.447	0.6389		39	11	36146	0.9528	0.3943	0.9455	0.5123		39	11	36146	0.9528	0.3943	0.9455	0.5123		39	7	36146	0.5717	0.3824	0.7441	0.4484
44	33	E3	44	44	36146	4.097	0.6473	2.45	0.8206		44	44	36146	4.097	0.6473	2.45	0.8206		44	22	36146	2.001	0.574	1.774	0.7584		44	11	36146	0.9528	0.573	1.374	0.6937		44	10	36146	0.8575	0.5961	1.373	0.6937		44	6	36146	0.4764	0.5102	0.9141	0.5482
52	34	E4	52	48	36146	4.478	0.646	2.501	0.8226		52	48	36146	4.478	0.646	2.501	0.8226		52	18	36146	1.62	0.5815	1.681	0.7333		52	9	36146	0.7622	0.5892	1.295	0.6553		52	9	36146	0.7622	0.5892	1.295	0.6553		52	5	36146	0.3811	0.5633	0.9066	0.5525
54	44	E4	54	39	36146	3.621	0.6016	2.204	0.8132		54	39	36146	3.621	0.6016	2.204	0.8132		54	18	36146	1.62	0.6391	1.847	0.7894		54	11	36146	0.9528	0.6345	1.521	0.7291		54	10	36146	0.8575	0.66	1.52	0.7291		54	6	36146	0.4764	0.565	1.012	0.5952
58	23	E2	58	45	36146	4.192	0.5244	1.996	0.6806		58	45	36146	4.192	0.5244	1.996	0.6806		58	20	36146	1.81	0.5042	1.51	0.6375		58	11	36146	0.9528	0.3864	0.9265	0.4817		58	11	36146	0.9528	0.3864	0.9265	0.4817		58	7	36146	0.5717	0.4104	0.7986	0.4674
59	34	E4	59	46	36146	4.288	0.6472	2.478	0.8261		59	46	36146	4.288	0.6472	2.478	0.8261		59	19	36146	1.715	0.6035	1.777	0.7553		59	12	36146	1.048	0.5828	1.448	0.695		59	12	36146	1.048	0.5828	1.448	0.695		59	8	36146	0.667	0.4752	0.9882	0.5728
76	33	E3	76	48	36146	4.478	0.6891	2.668	0.8647		76	48	36146	4.478	0.6891	2.668	0.8647		76	22	36146	2.001	0.558	1.725	0.7409		76	12	36146	1.048	0.5155	1.281	0.6437		76	12	36146	1.048	0.5155	1.281	0.6437		76	8	36146	0.667	0.4414	0.9179	0.5351
84	23	E2	84	47	36146	4.383	0.7125	2.743	0.8865		84	47	36146	4.383	0.7125	2.743	0.8865		84	21	36146	1.906	0.5224	1.591	0.6953		84	10	36146	0.8575	0.405	0.9326	0.5203		84	10	36146	0.8575	0.405	0.9326	0.5203		84	6	36146	0.4764	0.4505	0.8072	0.4912
85	23	E2	85	37	36146	3.43	0.5995	2.165	0.8166		85	37	36146	3.43	0.5995	2.165	0.8166		85	16	36146	1.429	0.5268	1.461	0.7223		85	9	36146	0.7622	0.5424	1.192	0.6692		85	8	36146	0.667	0.5719	1.189	0.6692		85	6	36146	0.4764	0.4048	0.7252	0.4439
117	34	E4	117	50	36146	4.669	0.6153	2.407	0.7949		117	50	36146	4.669	0.6153	2.407	0.7949		117	24	36146	2.191	0.5745	1.826	0.7516		117	13	36146	1.143	0.4398	1.128	0.5638		117	12	36146	1.048	0.4522	1.124	0.5638		117	8	36146	0.667	0.4313	0.8968	0.5244
127	23	E2	127	49	36146	4.573	0.5924	2.306	0.7917		127	49	36146	4.573	0.5924	2.306	0.7917		127	21	36146	1.906	0.5117	1.558	0.705		127	11	36146	0.9528	0.4417	1.059	0.5965		127	10	36146	0.8575	0.4595	1.058	0.5965		127	7	36146	0.5717	0.402	0.7822	0.5151
177	33	E3	177	48	36146	4.478	0.5329	2.063	0.7625		177	48	36146	4.478	0.5329	2.063	0.7625		177	22	36146	2.001	0.5657	1.749	0.7453		177	13	36146	1.143	0.5091	1.306	0.6457		177	12	36146	1.048	0.5249	1.304	0.6457		177	8	36146	0.667	0.4264	0.8867	0.5434
178	34	E4	178	48	36146	4.478	0.5701	2.207	0.7894		178	48	36146	4.478	0.5701	2.207	0.7894		178	23	36146	2.096	0.5554	1.742	0.749		178	13	36146	1.143	0.5541	1.421	0.6926		178	12	36146	1.048	0.5717	1.421	0.6926		178	8	36146	0.667	0.4604	0.9574	0.5732
179	33	E3	179	49	36146	4.573	0.5249	2.043	0.7501		179	49	36146	4.573	0.5249	2.043	0.7501		179	20	36146	1.81	0.5575	1.67	0.7161		179	12	36146	1.048	0.5367	1.334	0.6466		179	12	36146	1.048	0.5367	1.334	0.6466		179	8	36146	0.667	0.424	0.8817	0.542
182	34	E4	182	45	36146	4.192	0.5959	2.268	0.7987		182	45	36146	4.192	0.5959	2.268	0.7987		182	20	36146	1.81	0.6265	1.877	0.771		182	11	36146	0.9528	0.5835	1.399	0.6655		182	10	36146	0.8575	0.6072	1.398	0.6655		182	6	36146	0.4764	0.5185	0.929	0.5566
183	44	E4	183	30	36146	2.763	0.5856	1.992	0.7884		183	30	36146	2.763	0.5856	1.992	0.7884		183	15	36146	1.334	0.5689	1.541	0.6931		183	9	36146	0.7622	0.6313	1.387	0.6783		183	9	36146	0.7622	0.6313	1.387	0.6783		183	5	36146	0.3811	0.5636	0.9072	0.5343
186	22	E2	186	42	36146	3.907	0.6227	2.327	0.8055		186	42	36146	3.907	0.6227	2.327	0.8055		186	19	36146	1.715	0.5749	1.693	0.7427		186	11	36146	0.9528	0.5311	1.274	0.6607		186	11	36146	0.9528	0.5311	1.274	0.6607		186	7	36146	0.5717	0.4121	0.8019	0.5185
187	34	E4	187	42	36146	3.907	0.6918	2.586	0.8554		187	42	36146	3.907	0.6918	2.586	0.8554		187	20	36146	1.81	0.6072	1.819	0.781		187	9	36146	0.7622	0.6514	1.431	0.7155		187	9	36146	0.7622	0.6514	1.431	0.7155		187	5	36146	0.3811	0.5369	0.8641	0.5235
245	44	E4	245	43	36146	4.002	0.5574	2.096	0.7892		245	43	36146	4.002	0.5574	2.096	0.7892		245	20	36146	1.81	0.5896	1.766	0.7659		245	11	36146	0.9528	0.6428	1.541	0.7411		245	11	36146	0.9528	0.6428	1.541	0.7411		245	7	36146	0.5717	0.4911	0.9557	0.5732
252	34	E4	252	48	36146	4.478	0.5502	2.13	0.7743		252	48	36146	4.478	0.5502	2.13	0.7743		252	23	36146	2.096	0.5702	1.788	0.7581		252	12	36146	1.048	0.5421	1.347	0.6747		252	12	36146	1.048	0.5421	1.347	0.6747		252	8	36146	0.667	0.441	0.9171	0.5588
255	22	E2	255	50	36146	4.669	0.608	2.379	0.7982		255	50	36146	4.669	0.608	2.379	0.7982		255	21	36146	1.906	0.561	1.708	0.7297		255	12	36146	1.048	0.4139	1.028	0.5553		255	12	36146	1.048	0.4139	1.028	0.5553		255	8	36146	0.667	0.4092	0.851	0.5225
257	34	E4	257	43	36146	4.002	0.6113	2.299	0.8218		257	43	36146	4.002	0.6113	2.299	0.8218		257	20	36146	1.81	0.6052	1.813	0.7725		257	9	36146	0.7622	0.6513	1.431	0.7013		257	9	36146	0.7622	0.6513	1.431	0.7013		257	5	36146	0.3811	0.5746	0.9248	0.5664
272	33	E3	272	37	36146	3.43	0.6177	2.23	0.7846		272	37	36146	3.43	0.6177	2.23	0.7846		272	17	36146	1.524	0.5771	1.635	0.7227		272	10	36146	0.8575	0.5449	1.255	0.6402		272	10	36146	0.8575	0.5449	1.255	0.6402		272	6	36146	0.4764	0.4771	0.8549	0.5365
274	44	E4	274	44	36146	4.097	0.52	1.968	0.7237		274	44	36146	4.097	0.52	1.968	0.7237		274	21	36146	1.906	0.5276	1.606	0.7035		274	12	36146	1.048	0.5216	1.296	0.6525		274	11	36146	0.9528	0.5402	1.295	0.6525		274	7	36146	0.5717	0.4514	0.8784	0.5406
276	33	E3	276	53	36146	4.955	0.5971	2.371	0.801		276	53	36146	4.955	0.5971	2.371	0.801		276	21	36146	1.906	0.5707	1.737	0.7463		276	11	36146	0.9528	0.5498	1.318	0.6648		276	11	36146	0.9528	0.5498	1.318	0.6648		276	7	36146	0.5717	0.4571	0.8895	0.5478
279	22	E2	279	33	36146	3.049	0.4597	1.607	0.6824		279	33	36146	3.049	0.4597	1.607	0.6824		279	16	36146	1.429	0.4972	1.379	0.6672		279	9	36146	0.7622	0.5107	1.122	0.6293		279	8	36146	0.667	0.5372	1.117	0.6293		279	6	36146	0.4764	0.443	0.7938	0.5162
282	33	E3	282	41	36146	3.811	0.556	2.065	0.6982		282	41	36146	3.811	0.556	2.065	0.6982		282	20	36146	1.81	0.5074	1.52	0.6596		282	11	36146	0.9528	0.4597	1.102	0.5744		282	11	36146	0.9528	0.4597	1.102	0.5744		282	7	36146	0.5717	0.4024	0.783	0.5019
286	33	E3	286	45	36146	4.192	0.6337	2.412	0.8528		286	45	36146	4.192	0.6337	2.412	0.8528		286	20	36146	1.81	0.6306	1.889	0.8014		286	13	36146	1.143	0.5922	1.519	0.7348		286	12	36146	1.048	0.6106	1.517	0.7348		286	8	36146	0.667	0.4562	0.9487	0.5681
314	34	E4	314	35	36146	3.24	0.6043	2.149	0.7973		314	35	36146	3.24	0.6043	2.149	0.7973		314	17	36146	1.524	0.6055	1.716	0.7425		314	9	36146	0.7622	0.6353	1.396	0.6811		314	9	36146	0.7622	0.6353	1.396	0.6811		314	6	36146	0.4764	0.522	0.9352	0.5665
353	22	E2	353	42	36146	3.907	0.526	1.966	0.75		353	42	36146	3.907	0.526	1.966	0.75		353	18	36146	1.62	0.5042	1.457	0.7018		353	10	36146	0.8575	0.4921	1.133	0.6504		353	9	36146	0.7622	0.5152	1.132	0.6504		353	6	36146	0.4764	0.3318	0.5946	0.3569
357	33	E3	357	44	36146	4.097	0.5111	1.934	0.7337		357	44	36146	4.097	0.5111	1.934	0.7337		357	18	36146	1.62	0.5504	1.591	0.713		357	9	36146	0.7622	0.6089	1.338	0.6773		357	9	36146	0.7622	0.6089	1.338	0.6773		357	5	36146	0.3811	0.5273	0.8487	0.5367
362	33	E3	362	36	36146	3.335	0.5454	1.954	0.7206		362	36	36146	3.335	0.5454	1.954	0.7206		362	17	36146	1.524	0.5292	1.499	0.6829		362	9	36146	0.7622	0.5808	1.276	0.6474		362	9	36146	0.7622	0.5808	1.276	0.6474		362	5	36146	0.3811	0.4823	0.7762	0.5142
364	33	E3	364	45	36146	4.192	0.5049	1.922	0.7313		364	45	36146	4.192	0.5049	1.922	0.7313		364	21	36146	1.906	0.5164	1.572	0.7099		364	12	36146	1.048	0.482	1.198	0.6492		364	11	36146	0.9528	0.4992	1.197	0.6492		364	7	36146	0.5717	0.4042	0.7865	0.5174
370	23	E2	370	41	36146	3.811	0.5057	1.878	0.742		370	41	36146	3.811	0.5057	1.878	0.742		370	18	36146	1.62	0.5076	1.467	0.6997		370	10	36146	0.8575	0.5038	1.16	0.6471		370	9	36146	0.7622	0.5268	1.157	0.6471		370	7	36146	0.5717	0.3984	0.7753	0.5131
376	34	E4	376	50	36146	4.669	0.5732	2.242	0.7945		376	50	36146	4.669	0.5732	2.242	0.7945		376	21	36146	1.906	0.6004	1.828	0.7667		376	12	36146	1.048	0.5606	1.393	0.6793		376	11	36146	0.9528	0.58	1.391	0.6793		376	7	36146	0.5717	0.4452	0.8663	0.5379
378	44	E4	378	44	36146	4.097	0.5608	2.122	0.8058		378	44	36146	4.097	0.5608	2.122	0.8058		378	19	36146	1.715	0.6191	1.823	0.7871		378	10	36146	0.8575	0.6463	1.488	0.728		378	10	36146	0.8575	0.6463	1.488	0.728		378	6	36146	0.4764	0.5346	0.9579	0.5777
379	23	E2	379	42	36146	3.907	0.5527	2.066	0.7799		379	42	36146	3.907	0.5527	2.066	0.7799		379	18	36146	1.62	0.4931	1.425	0.6874		379	9	36146	0.7622	0.5116	1.124	0.6309		379	8	36146	0.667	0.5398	1.123	0.6309		379	6	36146	0.4764	0.4386	0.7859	0.5126
380	23	E2	380	49	36146	4.573	0.6018	2.342	0.8045		380	49	36146	4.573	0.6018	2.342	0.8045		380	23	36146	2.096	0.5619	1.762	0.7454		380	12	36146	1.048	0.4065	1.01	0.5417		380	12	36146	1.048	0.4065	1.01	0.5417		380	8	36146	0.667	0.3986	0.8288	0.5105
			P value APOE2/E3/E4 Jonckheere-Terpstra Test			0.485	0.157	0.187	0.131					0.485	0.157	0.187	0.131					0.274	<.001	<.001	<.001					0.218	<.001	<.001	<.001					0.236	<.001	<.001	<.001					0.97	<.001	<.001	<.001
			P value APOE22/23/33/34/44 Jonckheere-Terpstra Test			0.701	0.307	0.416	0.201					0.701	0.307	0.416	0.201					0.365	<.001	<.001	<.001					0.282	<.001	<.001	<.001					0.315	<.001	<.001	<.001					0.904	<.001	<.001	<.001

## Sheet: 5M-F
			DIVERSE								DIVERSE								DIVERSE								DIVERSE								DIVERSE								DIVERSE
			Univariate Diversity indices								Univariate Diversity indices								Univariate Diversity indices								Univariate Diversity indices								Univariate Diversity indices								Univariate Diversity indices
			Data worksheet								Data worksheet								Data worksheet								Data worksheet								Data worksheet								Data worksheet
			Name: APOE2021 Microbiome_5mo Females_rarefied abundance data								Name: APOE2021 Microbiome_5mo Females_rarefied abundance data(2)								Name: APOE2021 Microbiome_5mo Females_rarefied abundance data(3)								Name: APOE2021 Microbiome_5mo Females_rarefied abundance data(4)								Name: APOE2021 Microbiome_5mo Females_rarefied abundance data(5)								Name: APOE2021 Microbiome_5mo Females_rarefied abundance data(6)
			Data type: Abundance								Data type: Abundance								Data type: Abundance								Data type: Abundance								Data type: Abundance								Data type: Abundance
			Sample selection: All				FEATURES				Sample selection: All				GENUS				Sample selection: All				FAMILY				Sample selection: All				ORDER				Sample selection: All				CLASS				Sample selection: All				PHYLUM
			Variable selection: All								Variable selection: All								Variable selection: All								Variable selection: All								Variable selection: All								Variable selection: All
DNA_Number	Genotype	Allele	Sample	S	N	d	J'	H'(loge)	1-Lambda'		Sample	S	N	d	J'	H'(loge)	1-Lambda'		Sample	S	N	d	J'	H'(loge)	1-Lambda'		Sample	S	N	d	J'	H'(loge)	1-Lambda'		Sample	S	N	d	J'	H'(loge)	1-Lambda'		Sample	S	N	d	J'	H'(loge)	1-Lambda'
2	23	2	2	48	35420	4.487	0.6009	2.326	0.7986		2	48	35420	4.487	0.6009	2.326	0.7986		2	19	35420	1.718	0.5536	1.63	0.7302		2	10	35420	0.8592	0.59	1.358	0.6856		2	10	35420	0.8592	0.59	1.358	0.6856		2	6	35420	0.4773	0.4933	0.8839	0.5364
9	33	3	9	50	35420	4.678	0.692	2.707	0.8694		9	50	35420	4.678	0.692	2.707	0.8694		9	23	35420	2.1	0.6241	1.957	0.8024		9	12	35420	1.05	0.5983	1.487	0.7178		9	12	35420	1.05	0.5983	1.487	0.7178		9	8	35420	0.6683	0.4409	0.9169	0.5367
12	44	4	12	42	35420	3.914	0.657	2.456	0.8507		12	42	35420	3.914	0.657	2.456	0.8507		12	19	35420	1.718	0.6119	1.802	0.7818		12	9	35420	0.7637	0.694	1.525	0.7489		12	9	35420	0.7637	0.694	1.525	0.7489		12	5	35420	0.3819	0.5403	0.8696	0.5232
16	23	2	16	55	35420	5.155	0.6464	2.59	0.8712		16	55	35420	5.155	0.6464	2.59	0.8712		16	23	35420	2.1	0.6314	1.98	0.8195		16	12	35420	1.05	0.6198	1.54	0.7527		16	12	35420	1.05	0.6198	1.54	0.7527		16	8	35420	0.6683	0.4179	0.8689	0.5188
21	23	2	21	56	35420	5.251	0.6893	2.775	0.8827		21	56	35420	5.251	0.6893	2.775	0.8827		21	24	35420	2.196	0.6124	1.946	0.8045		21	12	35420	1.05	0.6038	1.5	0.7322		21	12	35420	1.05	0.6038	1.5	0.7322		21	8	35420	0.6683	0.422	0.8776	0.5129
30	44	4	30	50	35420	4.678	0.6867	2.686	0.8874		30	50	35420	4.678	0.6867	2.686	0.8874		30	22	35420	2.005	0.6384	1.973	0.8174		30	12	35420	1.05	0.6259	1.555	0.7482		30	12	35420	1.05	0.6259	1.555	0.7482		30	8	35420	0.6683	0.4368	0.9082	0.5279
37	23	2	37	53	35420	4.964	0.7367	2.925	0.9029		37	53	35420	4.964	0.7367	2.925	0.9029		37	23	35420	2.1	0.5681	1.781	0.7393		37	13	35420	1.146	0.4829	1.239	0.6211		37	12	35420	1.05	0.4974	1.236	0.6211		37	8	35420	0.6683	0.3982	0.8281	0.4808
42	23	2	42	46	35420	4.296	0.6967	2.668	0.886		42	46	35420	4.296	0.6967	2.668	0.886		42	20	35420	1.814	0.6509	1.95	0.8105		42	10	35420	0.8592	0.6292	1.449	0.7221		42	10	35420	0.8592	0.6292	1.449	0.7221		42	6	35420	0.4773	0.457	0.8189	0.4977
62	34	4	62	45	35420	4.2	0.6993	2.662	0.8754		62	45	35420	4.2	0.6993	2.662	0.8754		62	18	35420	1.623	0.5911	1.708	0.748		62	10	35420	0.8592	0.5784	1.332	0.666		62	10	35420	0.8592	0.5784	1.332	0.666		62	6	35420	0.4773	0.4909	0.8797	0.5117
100	33	3	100	33	35420	3.055	0.511	1.787	0.7016		100	33	35420	3.055	0.511	1.787	0.7016		100	17	35420	1.527	0.5358	1.518	0.6852		100	9	35420	0.7637	0.5636	1.238	0.6391		100	9	35420	0.7637	0.5636	1.238	0.6391		100	5	35420	0.3819	0.4979	0.8014	0.5232
106	33	3	106	46	35420	4.296	0.6423	2.459	0.8182		106	46	35420	4.296	0.6423	2.459	0.8182		106	22	35420	2.005	0.587	1.815	0.7682		106	9	35420	0.7637	0.609	1.338	0.6839		106	9	35420	0.7637	0.609	1.338	0.6839		106	5	35420	0.3819	0.4943	0.7956	0.5186
115	44	4	115	36	35420	3.341	0.6382	2.287	0.8374		115	36	35420	3.341	0.6382	2.287	0.8374		115	18	35420	1.623	0.6624	1.914	0.7977		115	10	35420	0.8592	0.682	1.57	0.7514		115	9	35420	0.7637	0.7133	1.567	0.7514		115	6	35420	0.4773	0.5378	0.9636	0.5643
116	34	4	116	48	35420	4.487	0.5726	2.216	0.7898		116	48	35420	4.487	0.5726	2.216	0.7898		116	23	35420	2.1	0.5415	1.698	0.7489		116	12	35420	1.05	0.4571	1.136	0.6156		116	12	35420	1.05	0.4571	1.136	0.6156		116	8	35420	0.6683	0.385	0.8005	0.5168
119	34	4	119	32	35420	2.959	0.5713	1.98	0.7939		119	32	35420	2.959	0.5713	1.98	0.7939		119	17	35420	1.527	0.5946	1.685	0.7591		119	9	35420	0.7637	0.6562	1.442	0.7264		119	9	35420	0.7637	0.6562	1.442	0.7264		119	5	35420	0.3819	0.5475	0.8811	0.5395
134	23	2	134	50	35420	4.678	0.6234	2.439	0.8403		134	50	35420	4.678	0.6234	2.439	0.8403		134	25	35420	2.291	0.6063	1.951	0.8064		134	12	35420	1.05	0.5842	1.452	0.7289		134	12	35420	1.05	0.5842	1.452	0.7289		134	8	35420	0.6683	0.3996	0.831	0.5075
145	23	2	145	50	35420	4.678	0.662	2.59	0.8403		145	50	35420	4.678	0.662	2.59	0.8403		145	20	35420	1.814	0.5818	1.743	0.7472		145	10	35420	0.8592	0.557	1.282	0.6565		145	10	35420	0.8592	0.557	1.282	0.6565		145	6	35420	0.4773	0.4699	0.842	0.5198
147	34	4	147	42	35420	3.914	0.6883	2.573	0.8749		147	42	35420	3.914	0.6883	2.573	0.8749		147	18	35420	1.623	0.5686	1.644	0.7421		147	11	35420	0.9547	0.4965	1.191	0.6517		147	11	35420	0.9547	0.4965	1.191	0.6517		147	8	35420	0.6683	0.3457	0.7188	0.4255
154	22	2	154	43	35420	4.01	0.4953	1.863	0.7271		154	43	35420	4.01	0.4953	1.863	0.7271		154	21	35420	1.909	0.5251	1.599	0.7146		154	11	35420	0.9547	0.4935	1.183	0.6384		154	10	35420	0.8592	0.5133	1.182	0.6384		154	7	35420	0.5728	0.4133	0.8043	0.5218
155	34	4	155	42	35420	3.914	0.6055	2.263	0.8115		155	42	35420	3.914	0.6055	2.263	0.8115		155	19	35420	1.718	0.6306	1.857	0.7671		155	11	35420	0.9547	0.5989	1.436	0.6888		155	11	35420	0.9547	0.5989	1.436	0.6888		155	7	35420	0.5728	0.4958	0.9648	0.5734
158	34	4	158	43	35420	4.01	0.5668	2.132	0.8029		158	43	35420	4.01	0.5668	2.132	0.8029		158	18	35420	1.623	0.6185	1.788	0.7781		158	12	35420	1.05	0.5839	1.451	0.7102		158	11	35420	0.9547	0.6048	1.45	0.7102		158	7	35420	0.5728	0.4608	0.8967	0.5505
161	33	3	161	45	35420	4.2	0.6052	2.304	0.8259		161	45	35420	4.2	0.6052	2.304	0.8259		161	20	35420	1.814	0.5522	1.654	0.7533		161	12	35420	1.05	0.5126	1.274	0.6861		161	12	35420	1.05	0.5126	1.274	0.6861		161	8	35420	0.6683	0.3804	0.7911	0.4835
164	22	2	164	40	35420	3.723	0.6024	2.222	0.8007		164	40	35420	3.723	0.6024	2.222	0.8007		164	20	35420	1.814	0.5842	1.75	0.7545		164	11	35420	0.9547	0.5012	1.202	0.6227		164	10	35420	0.8592	0.5216	1.201	0.6227		164	6	35420	0.4773	0.4386	0.7858	0.5133
166	23	2	166	40	35420	3.723	0.5031	1.856	0.7086		166	40	35420	3.723	0.5031	1.856	0.7086		166	20	35420	1.814	0.5106	1.53	0.6849		166	10	35420	0.8592	0.5458	1.257	0.6383		166	9	35420	0.7637	0.5714	1.256	0.6383		166	5	35420	0.3819	0.4836	0.7784	0.5129
167	22	2	167	43	35420	4.01	0.6041	2.272	0.8217		167	43	35420	4.01	0.6041	2.272	0.8217		167	22	35420	2.005	0.6116	1.89	0.7938		167	11	35420	0.9547	0.6478	1.553	0.7542		167	11	35420	0.9547	0.6478	1.553	0.7542		167	7	35420	0.5728	0.4572	0.8898	0.5349
171	34	4	171	49	35420	4.582	0.6112	2.379	0.8133		171	49	35420	4.582	0.6112	2.379	0.8133		171	20	35420	1.814	0.5526	1.655	0.7385		171	11	35420	0.9547	0.4783	1.147	0.6259		171	11	35420	0.9547	0.4783	1.147	0.6259		171	7	35420	0.5728	0.4086	0.7951	0.5185
172	22	2	172	43	35420	4.01	0.5624	2.115	0.7657		172	43	35420	4.01	0.5624	2.115	0.7657		172	20	35420	1.814	0.5393	1.616	0.7254		172	10	35420	0.8592	0.6196	1.427	0.7031		172	10	35420	0.8592	0.6196	1.427	0.7031		172	6	35420	0.4773	0.477	0.8547	0.5378
174	44	4	174	58	35420	5.442	0.6405	2.601	0.8686		174	58	35420	5.442	0.6405	2.601	0.8686		174	24	35420	2.196	0.6424	2.042	0.8256		174	13	35420	1.146	0.5544	1.422	0.7049		174	12	35420	1.05	0.5694	1.415	0.7049		174	8	35420	0.6683	0.4247	0.8832	0.5335
175	23	2	175	38	35420	3.532	0.5171	1.881	0.7469		175	38	35420	3.532	0.5171	1.881	0.7469		175	20	35420	1.814	0.5354	1.604	0.7282		175	11	35420	0.9547	0.5742	1.377	0.6968		175	10	35420	0.8592	0.5976	1.376	0.6968		175	6	35420	0.4773	0.4543	0.8141	0.5233
194	22	2	194	49	35420	4.582	0.5233	2.037	0.7584		194	49	35420	4.582	0.5233	2.037	0.7584		194	24	35420	2.196	0.5293	1.682	0.7345		194	13	35420	1.146	0.5266	1.351	0.6748		194	12	35420	1.05	0.5428	1.349	0.6748		194	8	35420	0.6683	0.3952	0.8217	0.5246
243	23	2	243	47	35420	4.391	0.6016	2.316	0.7724		243	47	35420	4.391	0.6016	2.316	0.7724		243	22	35420	2.005	0.5759	1.78	0.7392		243	10	35420	0.8592	0.5228	1.204	0.6143		243	10	35420	0.8592	0.5228	1.204	0.6143		243	6	35420	0.4773	0.4314	0.7729	0.5073
249	23	2	249	45	35420	4.2	0.502	1.911	0.7493		249	45	35420	4.2	0.502	1.911	0.7493		249	20	35420	1.814	0.5475	1.64	0.7364		249	9	35420	0.7637	0.5895	1.295	0.6833		249	9	35420	0.7637	0.5895	1.295	0.6833		249	5	35420	0.3819	0.4636	0.7462	0.4963
264	23	2	264	50	35420	4.678	0.4924	1.926	0.6987		264	50	35420	4.678	0.4924	1.926	0.6987		264	24	35420	2.196	0.4956	1.575	0.678		264	13	35420	1.146	0.4844	1.242	0.6166		264	12	35420	1.05	0.4992	1.241	0.6166		264	8	35420	0.6683	0.3833	0.7971	0.5091
268	33	3	268	41	35420	3.819	0.6601	2.451	0.8365		268	41	35420	3.819	0.6601	2.451	0.8365		268	20	35420	1.814	0.6641	1.989	0.8055		268	10	35420	0.8592	0.6516	1.5	0.7219		268	10	35420	0.8592	0.6516	1.5	0.7219		268	6	35420	0.4773	0.5202	0.932	0.5672
359	22	2	359	58	35420	5.442	0.6863	2.787	0.8775		359	58	35420	5.442	0.6863	2.787	0.8775		359	24	35420	2.196	0.5846	1.858	0.7732		359	12	35420	1.05	0.5126	1.274	0.6454		359	12	35420	1.05	0.5126	1.274	0.6454		359	8	35420	0.6683	0.4139	0.8606	0.5176
361	34	4	361	43	35420	4.01	0.6273	2.359	0.8258		361	43	35420	4.01	0.6273	2.359	0.8258		361	21	35420	1.909	0.6433	1.959	0.7984		361	11	35420	0.9547	0.6283	1.507	0.7201		361	11	35420	0.9547	0.6283	1.507	0.7201		361	7	35420	0.5728	0.4822	0.9383	0.5679
P value APOE2/E3/E4 Jonckheere-Terpstra Test						0.308	0.106	0.303	0.134					0.308	0.106	0.303	0.134					0.027	0.007	0.078	0.034					0.526	0.138	0.158	0.142					0.713	0.146	0.15	0.142					0.841	0.088	0.068	0.181
P value APOE22/23/33/34/44 Jonckheere-Terpstra Test						0.129	0.197	0.571	0.257					0.129	0.197	0.571	0.257					0.014	0.015	0.176	0.089					0.616	0.25	0.345	0.244					0.78	0.263	0.329	0.244					0.987	0.123	0.044	0.033

## Sheet: 5M-M
				DIVERSE								DIVERSE								DIVERSE								DIVERSE								DIVERSE								DIVERSE
				Univariate Diversity indices								Univariate Diversity indices								Univariate Diversity indices								Univariate Diversity indices								Univariate Diversity indices								Univariate Diversity indices
				Data worksheet								Data worksheet								Data worksheet								Data worksheet								Data worksheet								Data worksheet
				Name: APOE2021 Microbiome_5mo Males_rarefied abundance data								Name: APOE2021 Microbiome_5mo Males_rarefied abundance data(2)								Name: APOE2021 Microbiome_5mo Males_rarefied abundance data(3)								Name: APOE2021 Microbiome_5mo Males_rarefied abundance data(4)								Name: APOE2021 Microbiome_5mo Males_rarefied abundance data(5)								Name: APOE2021 Microbiome_5mo Males_rarefied abundance data(6)
				Data type: Abundance								Data type: Abundance								Data type: Abundance								Data type: Abundance								Data type: Abundance								Data type: Abundance
				Sample selection: All				FEATURES				Sample selection: All				GENUS				Sample selection: All				FAMILY				Sample selection: All				ORDER				Sample selection: All				CLASS				Sample selection: All				PHYLUM
				Variable selection: All								Variable selection: All								Variable selection: All								Variable selection: All								Variable selection: All								Variable selection: All
	DNA Sample	Genotype	Allelel	Sample	S	N	d	J'	H'(loge)	1-Lambda'		Sample	S	N	d	J'	H'(loge)	1-Lambda'		Sample	S	N	d	J'	H'(loge)	1-Lambda'		Sample	S	N	d	J'	H'(loge)	1-Lambda'		Sample	S	N	d	J'	H'(loge)	1-Lambda'		Sample	S	N	d	J'	H'(loge)
	5	E3/E3	3	5	51	30717	4.839	0.643	2.528	0.8346		5	51	30717	4.839	0.643	2.528	0.8346		5	20	30717	1.839	0.5414	1.622	0.7162		5	11	30717	0.9678	0.4663	1.118	0.6031		5	11	30717	0.9678	0.4663	1.118	0.6031		5	7	30717	0.5807	0.4339	0.8443
	17	E3/E4	4	17	48	30717	4.549	0.6816	2.639	0.8588		17	48	30717	4.549	0.6816	2.639	0.8588		17	20	30717	1.839	0.5905	1.769	0.7644		17	10	30717	0.871	0.5669	1.305	0.6704		17	10	30717	0.871	0.5669	1.305	0.6704		17	6	30717	0.4839	0.4983	0.8928
	18	E3/E4	4	18	53	30717	5.033	0.6306	2.504	0.842		18	53	30717	5.033	0.6306	2.504	0.842		18	23	30717	2.129	0.5479	1.718	0.7482		18	13	30717	1.161	0.4203	1.078	0.596		18	12	30717	1.065	0.4334	1.077	0.596		18	8	30717	0.6775	0.3805	0.7912
	19	E3/E3	3	19	49	30717	4.646	0.6693	2.605	0.8408		19	49	30717	4.646	0.6693	2.605	0.8408		19	23	30717	2.129	0.5858	1.837	0.7721		19	12	30717	1.065	0.5153	1.281	0.6504		19	12	30717	1.065	0.5153	1.281	0.6504		19	8	30717	0.6775	0.4203	0.874
	25	E3/E4	4	25	53	30717	5.033	0.6312	2.506	0.8464		25	53	30717	5.033	0.6312	2.506	0.8464		25	22	30717	2.032	0.5619	1.737	0.7569		25	12	30717	1.065	0.4393	1.092	0.6014		25	12	30717	1.065	0.4393	1.092	0.6014		25	8	30717	0.6775	0.3926	0.8165
	26	E2/E3	2	26	53	30717	5.033	0.6705	2.662	0.8522		26	53	30717	5.033	0.6705	2.662	0.8522		26	24	30717	2.226	0.5979	1.9	0.7847		26	13	30717	1.161	0.4661	1.195	0.6084		26	12	30717	1.065	0.4809	1.195	0.6084		26	8	30717	0.6775	0.4483	0.9322
	34	E3/E3	3	34	44	30717	4.162	0.5932	2.245	0.7966		34	44	30717	4.162	0.5932	2.245	0.7966		34	23	30717	2.129	0.583	1.828	0.7682		34	12	30717	1.065	0.5369	1.334	0.6512		34	11	30717	0.9678	0.5554	1.332	0.6512		34	7	30717	0.5807	0.4334	0.8433
	64	E2/E2	2	64	32	30717	3	0.6986	2.421	0.8482		64	32	30717	3	0.6986	2.421	0.8482		64	14	30717	1.258	0.5132	1.354	0.6472		64	6	30717	0.4839	0.5226	0.9363	0.5276		64	6	30717	0.4839	0.5226	0.9363	0.5276		64	4	30717	0.2903	0.5221	0.7238
	68	E3/E3	3	68	57	30717	5.42	0.6987	2.825	0.8967		68	57	30717	5.42	0.6987	2.825	0.8967		68	23	30717	2.129	0.5424	1.701	0.7193		68	12	30717	1.065	0.4734	1.176	0.5964		68	11	30717	0.9678	0.4894	1.174	0.5963		68	8	30717	0.6775	0.3718	0.7731
	72	E3/E3	3	72	41	30717	3.871	0.69	2.562	0.8809		72	41	30717	3.871	0.69	2.562	0.8809		72	16	30717	1.452	0.5538	1.535	0.6982		72	9	30717	0.7743	0.4749	1.043	0.5839		72	9	30717	0.7743	0.4749	1.043	0.5839		72	5	30717	0.3871	0.4245	0.6832
	78	E3/E4	4	78	50	30717	4.742	0.6809	2.664	0.8757		78	50	30717	4.742	0.6809	2.664	0.8757		78	20	30717	1.839	0.5307	1.59	0.6988		78	11	30717	0.9678	0.397	0.9519	0.5231		78	11	30717	0.9678	0.397	0.9519	0.5231		78	7	30717	0.5807	0.4043	0.7868
	80	E3/E4	4	80	53	30717	5.033	0.7091	2.816	0.8964		80	53	30717	5.033	0.7091	2.816	0.8964		80	21	30717	1.936	0.5172	1.575	0.6693		80	13	30717	1.161	0.412	1.057	0.5332		80	12	30717	1.065	0.4242	1.054	0.5332		80	8	30717	0.6775	0.3509	0.7296
	82	E2/E3	2	82	48	30717	4.549	0.7301	2.826	0.8986		82	48	30717	4.549	0.7301	2.826	0.8986		82	20	30717	1.839	0.4944	1.481	0.6507		82	12	30717	1.065	0.3486	0.8661	0.4616		82	11	30717	0.9678	0.361	0.8656	0.4616		82	8	30717	0.6775	0.3774	0.7847
	86	E3/E3	3	86	44	30717	4.162	0.6971	2.638	0.8827		86	44	30717	4.162	0.6971	2.638	0.8827		86	19	30717	1.742	0.5112	1.505	0.6629		86	10	30717	0.871	0.4384	1.01	0.5377		86	10	30717	0.871	0.4384	1.01	0.5377		86	7	30717	0.5807	0.3615	0.7035
	91	E2/E2	2	91	51	30717	4.839	0.6964	2.738	0.8911		91	51	30717	4.839	0.6964	2.738	0.8911		91	21	30717	1.936	0.4775	1.454	0.628		91	11	30717	0.9678	0.353	0.8466	0.4483		91	11	30717	0.9678	0.353	0.8466	0.4483		91	8	30717	0.6775	0.3637	0.7563
	96	E3/E4	4	96	51	30717	4.839	0.6782	2.666	0.854		96	51	30717	4.839	0.6782	2.666	0.854		96	22	30717	2.032	0.587	1.814	0.7625		96	12	30717	1.065	0.5222	1.298	0.6524		96	12	30717	1.065	0.5222	1.298	0.6524		96	8	30717	0.6775	0.4369	0.9086
	108	E4/E4	4	108	52	30717	4.936	0.6375	2.519	0.8152		108	52	30717	4.936	0.6375	2.519	0.8152		108	21	30717	1.936	0.612	1.863	0.7619		108	10	30717	0.871	0.6367	1.466	0.6989		108	10	30717	0.871	0.6367	1.466	0.6989		108	6	30717	0.4839	0.5588	1.001
	111	E3/E4	4	111	49	30717	4.646	0.6395	2.489	0.8515		111	49	30717	4.646	0.6395	2.489	0.8515		111	20	30717	1.839	0.6274	1.88	0.8027		111	12	30717	1.065	0.5285	1.313	0.6768		111	11	30717	0.9678	0.5472	1.312	0.6768		111	7	30717	0.5807	0.4043	0.7867
	114	E3/E4	4	114	50	30717	4.742	0.6348	2.484	0.8474		114	50	30717	4.742	0.6348	2.484	0.8474		114	20	30717	1.839	0.6516	1.952	0.8078		114	11	30717	0.9678	0.624	1.496	0.7191		114	11	30717	0.9678	0.624	1.496	0.7191		114	7	30717	0.5807	0.493	0.9593
	146	E2/E3	2	146	42	30717	3.968	0.4495	1.68	0.689		146	42	30717	3.968	0.4495	1.68	0.689		146	19	30717	1.742	0.4799	1.413	0.6733		146	11	30717	0.9678	0.4735	1.135	0.6238		146	11	30717	0.9678	0.4735	1.135	0.6238		146	8	30717	0.6775	0.3874	0.8056
	149	E3/E4	4	149	45	30717	4.258	0.6093	2.319	0.7842		149	45	30717	4.258	0.6093	2.319	0.7842		149	20	30717	1.839	0.5654	1.694	0.7289		149	9	30717	0.7743	0.5919	1.301	0.6507		149	9	30717	0.7743	0.5919	1.301	0.6507		149	5	30717	0.3871	0.5328	0.8575
	153	E3/E3	3	153	51	30717	4.839	0.6359	2.5	0.8317		153	51	30717	4.839	0.6359	2.5	0.8317		153	23	30717	2.129	0.5704	1.788	0.7581		153	13	30717	1.161	0.4527	1.161	0.5977		153	12	30717	1.065	0.4668	1.16	0.5977		153	8	30717	0.6775	0.4106	0.8537
	156	E4/E4	4	156	51	30717	4.839	0.6499	2.555	0.8638		156	51	30717	4.839	0.6499	2.555	0.8638		156	21	30717	1.936	0.5848	1.781	0.772		156	12	30717	1.065	0.5572	1.385	0.6973		156	12	30717	1.065	0.5572	1.385	0.6973		156	8	30717	0.6775	0.4067	0.8457
	157	E2/E2	2	157	45	30717	4.258	0.6823	2.597	0.8605		157	45	30717	4.258	0.6823	2.597	0.8605		157	21	30717	1.936	0.5307	1.616	0.7203		157	10	30717	0.871	0.5164	1.189	0.6277		157	10	30717	0.871	0.5164	1.189	0.6277		157	6	30717	0.4839	0.4626	0.829
	159	E2/E3	2	159	51	30717	4.839	0.6674	2.624	0.8435		159	51	30717	4.839	0.6674	2.624	0.8435		159	24	30717	2.226	0.6104	1.94	0.7861		159	13	30717	1.161	0.4702	1.206	0.6065		159	12	30717	1.065	0.4843	1.203	0.6064		159	8	30717	0.6775	0.443	0.9212
	162	E3/E3	3	162	46	30717	4.355	0.6497	2.487	0.8577		162	46	30717	4.355	0.6497	2.487	0.8577		162	19	30717	1.742	0.6679	1.967	0.8168		162	11	30717	0.9678	0.6827	1.637	0.7728		162	11	30717	0.9678	0.6827	1.637	0.7728		162	7	30717	0.5807	0.5171	1.006
	163	E4/E4	4	163	40	30717	3.774	0.6474	2.388	0.8541		163	40	30717	3.774	0.6474	2.388	0.8541		163	18	30717	1.645	0.6974	2.016	0.8291		163	11	30717	0.9678	0.6815	1.634	0.7779		163	11	30717	0.9678	0.6815	1.634	0.7779		163	7	30717	0.5807	0.5065	0.9855
	165	E3/E3	3	165	38	30717	3.581	0.5315	1.933	0.7011		165	38	30717	3.581	0.5315	1.933	0.7011		165	18	30717	1.645	0.4451	1.286	0.62		165	9	30717	0.7743	0.4488	0.9862	0.562		165	9	30717	0.7743	0.4488	0.9862	0.562		165	7	30717	0.5807	0.4037	0.7855
	189	E4/E4	4	189	48	30717	4.549	0.6307	2.441	0.8458		189	48	30717	4.549	0.6307	2.441	0.8458		189	23	30717	2.129	0.6221	1.951	0.8047		189	12	30717	1.065	0.6752	1.678	0.7725		189	12	30717	1.065	0.6752	1.678	0.7725		189	8	30717	0.6775	0.5238	1.089
	239	E3/E3	3	239	50	30717	4.742	0.5814	2.275	0.7948		239	50	30717	4.742	0.5814	2.275	0.7948		239	23	30717	2.129	0.6045	1.895	0.7766		239	12	30717	1.065	0.579	1.439	0.6865		239	12	30717	1.065	0.579	1.439	0.6865		239	8	30717	0.6775	0.4823	1.003
	258	E2/E2	2	258	39	30717	3.678	0.512	1.876	0.7224		258	39	30717	3.678	0.512	1.876	0.7224		258	19	30717	1.742	0.5272	1.552	0.7038		258	12	30717	1.065	0.4797	1.192	0.6331		258	11	30717	0.9678	0.4959	1.189	0.6331		258	8	30717	0.6775	0.4096	0.8518
	259	E2/E3	2	259	41	30717	3.871	0.4851	1.801	0.6998		259	41	30717	3.871	0.4851	1.801	0.6998		259	20	30717	1.839	0.4951	1.483	0.6768		259	11	30717	0.9678	0.4759	1.141	0.612		259	10	30717	0.871	0.4945	1.139	0.612		259	7	30717	0.5807	0.4219	0.8209
	260	E2/E3	2	260	43	30717	4.065	0.5098	1.917	0.7307		260	43	30717	4.065	0.5098	1.917	0.7307		260	20	30717	1.839	0.5416	1.622	0.7148		260	11	30717	0.9678	0.5152	1.235	0.6464		260	10	30717	0.871	0.5358	1.234	0.6464		260	7	30717	0.5807	0.4514	0.8784
	263	E3/E3	3	263	45	30717	4.258	0.5609	2.135	0.791		263	45	30717	4.258	0.5609	2.135	0.791		263	22	30717	2.032	0.5896	1.823	0.7773		263	10	30717	0.871	0.642	1.478	0.7245		263	10	30717	0.871	0.642	1.478	0.7245		263	6	30717	0.4839	0.5335	0.9559
	266	E2/E2	2	266	39	30717	3.678	0.5485	2.01	0.7716		266	39	30717	3.678	0.5485	2.01	0.7716		266	19	30717	1.742	0.5497	1.618	0.7432		266	10	30717	0.871	0.5107	1.176	0.6587		266	10	30717	0.871	0.5107	1.176	0.6587		266	8	30717	0.6775	0.3844	0.7993
	270	E3/E4	4	270	40	30717	3.774	0.6257	2.308	0.816		270	40	30717	3.774	0.6257	2.308	0.816		270	17	30717	1.549	0.6522	1.848	0.775		270	10	30717	0.871	0.6403	1.474	0.7004		270	10	30717	0.871	0.6403	1.474	0.7004		270	6	30717	0.4839	0.5347	0.9581
	271	E2/E3	2	271	36	30717	3.387	0.524	1.878	0.7196		271	36	30717	3.387	0.524	1.878	0.7196		271	16	30717	1.452	0.5532	1.534	0.6941		271	10	30717	0.871	0.5007	1.153	0.6104		271	10	30717	0.871	0.5007	1.153	0.6104		271	7	30717	0.5807	0.4306	0.8379
	356	E3/E3	3	356	45	30717	4.258	0.6285	2.392	0.7818		356	45	30717	4.258	0.6285	2.392	0.7818		356	24	30717	2.226	0.5527	1.757	0.7365		356	11	30717	0.9678	0.5491	1.317	0.6612		356	11	30717	0.9678	0.5491	1.317	0.6612		356	7	30717	0.5807	0.4352	0.8469
	366	E3/E4	4	366	54	30717	5.129	0.5679	2.265	0.7897		366	54	30717	5.129	0.5679	2.265	0.7897		366	22	30717	2.032	0.5673	1.754	0.7497		366	11	30717	0.9678	0.4838	1.16	0.597		366	11	30717	0.9678	0.4838	1.16	0.597		366	7	30717	0.5807	0.4374	0.8512
	368	E3/E3	3	368	48	30717	4.549	0.591	2.288	0.7942		368	48	30717	4.549	0.591	2.288	0.7942		368	21	30717	1.936	0.4993	1.52	0.6891		368	11	30717	0.9678	0.3767	0.9032	0.5317		368	11	30717	0.9678	0.3767	0.9032	0.5317		368	7	30717	0.5807	0.4089	0.7957
P value APOE2/E3/E4 Jonckheere-Terpstra Test							0.009	0.378	0.16	0.12					0.009	0.378	0.16	0.12					0.529	0.002	0.004	0.008					0.591	0.064	0.025	0.048					0.144	0.098	0.025	0.048					0.393	0.28	0.133
P value APOE22/23/33/34/44 Jonckheere-Terpstra Test							0.011	0.469	0.209	0.169					0.011	0.469	0.209	0.169					0.434	<.001	0.001	0.003					0.455	0.045	0.007	0.022					0.097	0.06	0.007	0.022					0.492	0.176	0.038
[truncated: 1 more columns]

## Sheet: 7M-F
				DIVERSE								DIVERSE								DIVERSE								DIVERSE								DIVERSE								DIVERSE
				Univariate Diversity indices								Univariate Diversity indices								Univariate Diversity indices								Univariate Diversity indices								Univariate Diversity indices								Univariate Diversity indices
				Data worksheet								Data worksheet								Data worksheet								Data worksheet								Data worksheet								Data worksheet
				Name: APOE2021 Microbiome_7mo Females_rarefied abundance data								Name: APOE2021 Microbiome_7mo Females_rarefied abundance data(2)								Name: APOE2021 Microbiome_7mo Females_rarefied abundance data(3)								Name: APOE2021 Microbiome_7mo Females_rarefied abundance data(4)								Name: APOE2021 Microbiome_7mo Females_rarefied abundance data(5)								Name: APOE2021 Microbiome_7mo Females_rarefied abundance data(6)
				Data type: Abundance								Data type: Abundance								Data type: Abundance								Data type: Abundance								Data type: Abundance								Data type: Abundance
				Sample selection: All				FEATURES				Sample selection: All				GENUS				Sample selection: All				FAMILY				Sample selection: All				ORDER				Sample selection: All				CLASS				Sample selection: All				PHYLUM
				Variable selection: All								Variable selection: All								Variable selection: All								Variable selection: All								Variable selection: All								Variable selection: All
#NAME	Genotype			Sample	S	N	d	J'	H'(loge)	1-Lambda'		Sample	S	N	d	J'	H'(loge)	1-Lambda'		Sample	S	N	d	J'	H'(loge)	1-Lambda'		Sample	S	N	d	J'	H'(loge)	1-Lambda'		Sample	S	N	d	J'	H'(loge)	1-Lambda'		Sample	S	N	d	J'	H'(loge)
7	E4/E4	44	4	7	45	36492	4.189	0.6344	2.415	0.8528		7	45	36492	4.189	0.6344	2.415	0.8528		7	20	36492	1.809	0.5544	1.661	0.7503		7	11	36492	0.9519	0.4742	1.137	0.6276		7	11	36492	0.9519	0.4742	1.137	0.6276		7	7	36492	0.5712	0.3998	0.7779
10	E3/E4	34	4	10	44	36492	4.093	0.6232	2.358	0.8277		10	44	36492	4.093	0.6232	2.358	0.8277		10	22	36492	1.999	0.5999	1.854	0.789		10	11	36492	0.9519	0.5889	1.412	0.7087		10	11	36492	0.9519	0.5889	1.412	0.7087		10	7	36492	0.5712	0.4227	0.8226
15	E2/E3	23	2	15	47	36492	4.379	0.7231	2.784	0.895		15	47	36492	4.379	0.7231	2.784	0.895		15	20	36492	1.809	0.5842	1.75	0.743		15	10	36492	0.8567	0.5166	1.189	0.6009		15	9	36492	0.7616	0.5378	1.182	0.6008		15	7	36492	0.5712	0.4024	0.783
20	E3/E4	34	4	20	48	36492	4.474	0.5892	2.281	0.7909		20	48	36492	4.474	0.5892	2.281	0.7909		20	23	36492	2.094	0.5848	1.834	0.7638		20	13	36492	1.142	0.5238	1.343	0.6579		20	12	36492	1.047	0.539	1.339	0.6579		20	8	36492	0.6664	0.4113	0.8554
46	E2/E3	23	2	46	42	36492	3.903	0.5971	2.232	0.7898		46	42	36492	3.903	0.5971	2.232	0.7898		46	21	36492	1.904	0.5981	1.821	0.7548		46	10	36492	0.8567	0.6208	1.429	0.696		46	10	36492	0.8567	0.6208	1.429	0.696		46	6	36492	0.476	0.5087	0.9115
73	E3/E4	34	4	73	47	36492	4.379	0.7138	2.748	0.9052		73	47	36492	4.379	0.7138	2.748	0.9052		73	21	36492	1.904	0.5271	1.605	0.677		73	11	36492	0.9519	0.4045	0.9699	0.5233		73	11	36492	0.9519	0.4045	0.9699	0.5233		73	7	36492	0.5712	0.3638	0.7078
103	E3/E3	33	3	103	47	36492	4.379	0.665	2.56	0.8369		103	47	36492	4.379	0.665	2.56	0.8369		103	20	36492	1.809	0.6107	1.829	0.7696		103	9	36492	0.7616	0.5524	1.214	0.6424		103	9	36492	0.7616	0.5524	1.214	0.6424		103	5	36492	0.3808	0.481	0.7741
105	E3/E4	34	4	105	46	36492	4.284	0.586	2.244	0.7979		105	46	36492	4.284	0.586	2.244	0.7979		105	21	36492	1.904	0.604	1.839	0.7786		105	12	36492	1.047	0.5473	1.36	0.6776		105	12	36492	1.047	0.5473	1.36	0.6776		105	8	36492	0.6664	0.4051	0.8425
129	E2/E3	23	2	129	47	36492	4.379	0.5808	2.236	0.8044		129	47	36492	4.379	0.5808	2.236	0.8044		129	22	36492	1.999	0.5854	1.81	0.7774		129	12	36492	1.047	0.5622	1.397	0.7197		129	11	36492	0.9519	0.582	1.396	0.7197		129	7	36492	0.5712	0.3898	0.7586
142	E4/E4	44	4	142	44	36492	4.093	0.5084	1.924	0.7339		142	44	36492	4.093	0.5084	1.924	0.7339		142	21	36492	1.904	0.5386	1.64	0.7214		142	12	36492	1.047	0.4903	1.218	0.647		142	11	36492	0.9519	0.5079	1.218	0.647		142	7	36492	0.5712	0.3998	0.778
150	E2/E3	23	2	150	46	36492	4.284	0.6738	2.58	0.8772		150	46	36492	4.284	0.6738	2.58	0.8772		150	20	36492	1.809	0.5865	1.757	0.7626		150	11	36492	0.9519	0.4755	1.14	0.6226		150	11	36492	0.9519	0.4755	1.14	0.6226		150	7	36492	0.5712	0.3934	0.7656
151	E2/E2	22	2	151	55	36492	5.14	0.6625	2.655	0.8825		151	55	36492	5.14	0.6625	2.655	0.8825		151	25	36492	2.285	0.5466	1.759	0.7555		151	12	36492	1.047	0.523	1.3	0.6631		151	11	36492	0.9519	0.5404	1.296	0.6631		151	8	36492	0.6664	0.3478	0.7232
198	E4/E4	44	4	198	41	36492	3.808	0.5069	1.882	0.7631		198	41	36492	3.808	0.5069	1.882	0.7631		198	23	36492	2.094	0.5337	1.673	0.7501		198	13	36492	1.142	0.5375	1.379	0.6993		198	12	36492	1.047	0.5547	1.378	0.6993		198	8	36492	0.6664	0.3996	0.8308
227	E3/E3	33	3	227	51	36492	4.76	0.5404	2.125	0.7738		227	51	36492	4.76	0.5404	2.125	0.7738		227	22	36492	1.999	0.5493	1.698	0.743		227	13	36492	1.142	0.4436	1.138	0.5955		227	12	36492	1.047	0.4571	1.136	0.5955		227	8	36492	0.6664	0.3817	0.7938
234	E2/E3	23	2	234	51	36492	4.76	0.5392	2.12	0.7844		234	51	36492	4.76	0.5392	2.12	0.7844		234	25	36492	2.285	0.5376	1.73	0.7613		234	11	36492	0.9519	0.4672	1.12	0.6089		234	11	36492	0.9519	0.4672	1.12	0.6089		234	7	36492	0.5712	0.3942	0.7672
237	E2/E3	23	2	237	51	36492	4.76	0.5431	2.136	0.7783		237	51	36492	4.76	0.5431	2.136	0.7783		237	24	36492	2.189	0.5489	1.745	0.7582		237	11	36492	0.9519	0.5163	1.238	0.6535		237	11	36492	0.9519	0.5163	1.238	0.6535		237	7	36492	0.5712	0.4096	0.797
244	E3/E3	33	3	244	51	36492	4.76	0.659	2.591	0.8632		244	51	36492	4.76	0.659	2.591	0.8632		244	23	36492	2.094	0.5696	1.786	0.7693		244	12	36492	1.047	0.4074	1.012	0.5721		244	12	36492	1.047	0.4074	1.012	0.5721		244	8	36492	0.6664	0.3805	0.7912
250	E2/E3	23	2	250	49	36492	4.569	0.5501	2.141	0.7751		250	49	36492	4.569	0.5501	2.141	0.7751		250	25	36492	2.285	0.5571	1.793	0.757		250	12	36492	1.047	0.5083	1.263	0.6317		250	12	36492	1.047	0.5083	1.263	0.6317		250	8	36492	0.6664	0.4016	0.8352
251	E2/E2	22	2	251	51	36492	4.76	0.5663	2.227	0.7884		251	51	36492	4.76	0.5663	2.227	0.7884		251	23	36492	2.094	0.576	1.806	0.7656		251	12	36492	1.047	0.5332	1.325	0.6727		251	12	36492	1.047	0.5332	1.325	0.6727		251	8	36492	0.6664	0.42	0.8735
261	E2/E2	22	2	261	47	36492	4.379	0.5726	2.205	0.7869		261	47	36492	4.379	0.5726	2.205	0.7869		261	22	36492	1.999	0.5921	1.83	0.7652		261	11	36492	0.9519	0.5521	1.324	0.6551		261	11	36492	0.9519	0.5521	1.324	0.6551		261	7	36492	0.5712	0.4343	0.845
280	E4/E4	44	4	280	39	36492	3.617	0.6458	2.366	0.8425		280	39	36492	3.617	0.6458	2.366	0.8425		280	19	36492	1.713	0.5963	1.756	0.7434		280	10	36492	0.8567	0.6346	1.461	0.7075		280	10	36492	0.8567	0.6346	1.461	0.7075		280	6	36492	0.476	0.5246	0.9399
327	E2/E3	23	2	327	46	36492	4.284	0.5249	2.01	0.734		327	46	36492	4.284	0.5249	2.01	0.734		327	19	36492	1.713	0.5187	1.527	0.6937		327	11	36492	0.9519	0.478	1.146	0.6428		327	10	36492	0.8567	0.4975	1.145	0.6428		327	7	36492	0.5712	0.3033	0.5901
337	E3/E3	33	3	337	42	36492	3.903	0.5582	2.086	0.7787		337	42	36492	3.903	0.5582	2.086	0.7787		337	20	36492	1.809	0.5464	1.637	0.7467		337	10	36492	0.8567	0.5086	1.171	0.6553		337	10	36492	0.8567	0.5086	1.171	0.6553		337	7	36492	0.5712	0.39	0.7588
338	E2/E2	22	2	338	40	36492	3.713	0.6079	2.242	0.8211		338	40	36492	3.713	0.6079	2.242	0.8211		338	17	36492	1.523	0.6112	1.732	0.7788		338	10	36492	0.8567	0.5174	1.191	0.671		338	10	36492	0.8567	0.5174	1.191	0.671		338	7	36492	0.5712	0.3807	0.7407
339	E2/E2	22	2	339	50	36492	4.665	0.5899	2.308	0.8052		339	50	36492	4.665	0.5899	2.308	0.8052		339	26	36492	2.38	0.5436	1.771	0.7598		339	12	36492	1.047	0.4868	1.21	0.6444		339	12	36492	1.047	0.4868	1.21	0.6444		339	8	36492	0.6664	0.3801	0.7903
340	E3/E3	33	3	340	45	36492	4.189	0.5552	2.114	0.779		340	45	36492	4.189	0.5552	2.114	0.779		340	22	36492	1.999	0.5847	1.807	0.7632		340	12	36492	1.047	0.5349	1.329	0.6862		340	11	36492	0.9519	0.5522	1.324	0.6861		340	7	36492	0.5712	0.4204	0.818
347	E2/E3	23	2	347	44	36492	4.093	0.6504	2.461	0.8311		347	44	36492	4.093	0.6504	2.461	0.8311		347	21	36492	1.904	0.6392	1.946	0.798		347	10	36492	0.8567	0.6468	1.489	0.7334		347	10	36492	0.8567	0.6468	1.489	0.7334		347	6	36492	0.476	0.4892	0.8766
348	E2/E3	23	2	348	44	36492	4.093	0.6038	2.285	0.78		348	44	36492	4.093	0.6038	2.285	0.78		348	21	36492	1.904	0.6005	1.828	0.7504		348	9	36492	0.7616	0.5445	1.196	0.6304		348	9	36492	0.7616	0.5445	1.196	0.6304		348	5	36492	0.3808	0.4992	0.8034
349	E2/E2	22	2	349	50	36492	4.665	0.5715	2.236	0.8002		349	50	36492	4.665	0.5715	2.236	0.8002		349	24	36492	2.189	0.557	1.77	0.7669		349	12	36492	1.047	0.5147	1.279	0.6896		349	11	36492	0.9519	0.5326	1.277	0.6896		349	8	36492	0.6664	0.3636	0.7561
351	E3/E4	34	4	351	53	36492	4.95	0.6709	2.663	0.8584		351	53	36492	4.95	0.6709	2.663	0.8584		351	22	36492	1.999	0.6217	1.922	0.7962		351	12	36492	1.047	0.5166	1.284	0.6505		351	12	36492	1.047	0.5166	1.284	0.6505		351	9	36492	0.7616	0.3905	0.8581
352	E3/E4	34	4	352	51	36492	4.76	0.5585	2.196	0.7547		352	51	36492	4.76	0.5585	2.196	0.7547		352	23	36492	2.094	0.5699	1.787	0.7327		352	13	36492	1.142	0.4847	1.243	0.6053		352	13	36492	1.142	0.4847	1.243	0.6053		352	9	36492	0.7616	0.3922	0.8617
358	E2/E3	23	2	358	52	36492	4.855	0.6258	2.473	0.8356		358	52	36492	4.855	0.6258	2.473	0.8356		358	23	36492	2.094	0.6117	1.918	0.7958		358	12	36492	1.047	0.6013	1.494	0.7348		358	11	36492	0.9519	0.621	1.489	0.7347		358	7	36492	0.5712	0.4437	0.8634
369	E3/E4	34	4	369	47	36492	4.379	0.55	2.117	0.7806		369	47	36492	4.379	0.55	2.117	0.7806		369	23	36492	2.094	0.5665	1.776	0.7637		369	12	36492	1.047	0.5232	1.3	0.6717		369	12	36492	1.047	0.5232	1.3	0.6717		369	8	36492	0.6664	0.3948	0.8209
381	E2/E3	23	2	381	45	36492	4.189	0.6315	2.404	0.8204		381	45	36492	4.189	0.6315	2.404	0.8204		381	19	36492	1.713	0.6465	1.904	0.7879		381	10	36492	0.8567	0.6087	1.402	0.708		381	10	36492	0.8567	0.6087	1.402	0.708		381	6	36492	0.476	0.4494	0.8053
P value APOE2/E3/E4 Jonckheere-Terpstra Test							0.101	0.818	0.623	0.612					0.101	0.818	0.623	0.612					0.263	0.612	0.489	0.167					0.276	0.645	0.975	0.57					0.208	0.678	0.975	0.57					0.67	0.452	0.162
P value APOE22/23/33/34/44 Jonckheere-Terpstra Test							0.327	0.856	0.729	0.804					0.327	0.856	0.729	0.804					0.593	0.541	0.586	0.306					0.066	0.509	0.974	0.609					0.028	0.478	0.974	0.609					0.101	0.961	0.204
[truncated: 1 more columns]

## Sheet: 7M-M
				DIVERSE								DIVERSE								DIVERSE								DIVERSE								DIVERSE								DIVERSE
				Univariate Diversity indices								Univariate Diversity indices								Univariate Diversity indices								Univariate Diversity indices								Univariate Diversity indices								Univariate Diversity indices
				Data worksheet								Data worksheet								Data worksheet								Data worksheet								Data worksheet								Data worksheet
				Name: APOE2021 Microbiome_7mo Males_rarefied abundance data								Name: APOE2021 Microbiome_7mo Males_rarefied abundance data(2)								Name: APOE2021 Microbiome_7mo Males_rarefied abundance data(3)								Name: APOE2021 Microbiome_7mo Males_rarefied abundance data(4)								Name: APOE2021 Microbiome_7mo Males_rarefied abundance data(5)								Name: APOE2021 Microbiome_7mo Males_rarefied abundance data(6)
				Data type: Abundance								Data type: Abundance								Data type: Abundance								Data type: Abundance								Data type: Abundance								Data type: Abundance
				Sample selection: All				FEATURES				Sample selection: All				GENUS				Sample selection: All				FAMILY				Sample selection: All				ORDER				Sample selection: All				CLASS				Sample selection: All				PHYLUM
				Variable selection: All								Variable selection: All								Variable selection: All								Variable selection: All								Variable selection: All								Variable selection: All
	DNASample	Genotype	Allele	Sample	S	N	d	J'	H'(loge)	1-Lambda'		Sample	S	N	d	J'	H'(loge)	1-Lambda'		Sample	S	N	d	J'	H'(loge)	1-Lambda'		Sample	S	N	d	J'	H'(loge)	1-Lambda'		Sample	S	N	d	J'	H'(loge)	1-Lambda'		Sample	S	N	d	J'	H'(loge)
	24	E2/E2	2	24	52	35388	4.869	0.6455	2.551	0.8397		24	52	35388	4.869	0.6455	2.551	0.8397		24	22	35388	2.005	0.5751	1.778	0.7584		24	11	35388	0.9547	0.4871	1.168	0.6184		24	11	35388	0.9547	0.4871	1.168	0.6184		24	8	35388	0.6683	0.4772	0.9923
	60	E3/E4	4	60	46	35388	4.296	0.6623	2.536	0.8567		60	46	35388	4.296	0.6623	2.536	0.8567		60	19	35388	1.719	0.5912	1.741	0.7641		60	7	35388	0.5728	0.6029	1.173	0.6436		60	7	35388	0.5728	0.6029	1.173	0.6436		60	4	35388	0.2864	0.5583	0.7739
	79	E3/E3	3	79	39	35388	3.628	0.681	2.495	0.8637		79	39	35388	3.628	0.681	2.495	0.8637		79	18	35388	1.623	0.4253	1.229	0.5922		79	9	35388	0.7638	0.3396	0.7461	0.4311		79	9	35388	0.7638	0.3396	0.7461	0.4311		79	6	35388	0.4774	0.3626	0.6497
	87	E3/E4	4	87	41	35388	3.819	0.6093	2.263	0.7574		87	41	35388	3.819	0.6093	2.263	0.7574		87	19	35388	1.719	0.5288	1.557	0.6901		87	9	35388	0.7638	0.5461	1.2	0.6222		87	9	35388	0.7638	0.5461	1.2	0.6222		87	6	35388	0.4774	0.4519	0.8098
	109	E3/E4	4	109	45	35388	4.201	0.6678	2.542	0.8482		109	45	35388	4.201	0.6678	2.542	0.8482		109	21	35388	1.909	0.5842	1.779	0.7676		109	9	35388	0.7638	0.6443	1.416	0.7101		109	9	35388	0.7638	0.6443	1.416	0.7101		109	6	35388	0.4774	0.5049	0.9047
	113	E3/E4	4	113	50	35388	4.678	0.596	2.332	0.7765		113	50	35388	4.678	0.596	2.332	0.7765		113	21	35388	1.909	0.5718	1.741	0.7324		113	10	35388	0.8593	0.5419	1.248	0.6416		113	10	35388	0.8593	0.5419	1.248	0.6416		113	6	35388	0.4774	0.4624	0.8285
	130	E2/E3	2	130	46	35388	4.296	0.6253	2.394	0.8309		130	46	35388	4.296	0.6253	2.394	0.8309		130	20	35388	1.814	0.5977	1.791	0.7768		130	11	35388	0.9547	0.561	1.345	0.7004		130	10	35388	0.8593	0.5832	1.343	0.7004		130	7	35388	0.5728	0.4404	0.857
	137	E3/E4	4	137	42	35388	3.914	0.6067	2.267	0.7669		137	42	35388	3.914	0.6067	2.267	0.7669		137	18	35388	1.623	0.599	1.731	0.7328		137	9	35388	0.7638	0.6014	1.321	0.6566		137	9	35388	0.7638	0.6014	1.321	0.6566		137	6	35388	0.4774	0.4678	0.8382
	138	E4/E4	4	138	50	35388	4.678	0.6721	2.629	0.8717		138	50	35388	4.678	0.6721	2.629	0.8717		138	23	35388	2.1	0.6665	2.09	0.831		138	12	35388	1.05	0.6397	1.59	0.7492		138	11	35388	0.9547	0.6625	1.589	0.7492		138	7	35388	0.5728	0.5109	0.9941
	139	E3/E4	4	139	41	35388	3.819	0.5242	1.947	0.7092		139	41	35388	3.819	0.5242	1.947	0.7092		139	18	35388	1.623	0.5648	1.632	0.6933		139	9	35388	0.7638	0.598	1.314	0.6379		139	9	35388	0.7638	0.598	1.314	0.6379		139	5	35388	0.3819	0.5311	0.8548
	140	E4/E4	4	140	47	35388	4.392	0.6218	2.394	0.8115		140	47	35388	4.392	0.6218	2.394	0.8115		140	22	35388	2.005	0.5732	1.772	0.7566		140	10	35388	0.8593	0.559	1.287	0.659		140	10	35388	0.8593	0.559	1.287	0.659		140	6	35388	0.4774	0.4582	0.8211
	141	E2/E3	2	141	44	35388	4.105	0.6542	2.475	0.8397		141	44	35388	4.105	0.6542	2.475	0.8397		141	21	35388	1.909	0.6511	1.982	0.8046		141	12	35388	1.05	0.4662	1.158	0.5868		141	12	35388	1.05	0.4662	1.158	0.5868		141	8	35388	0.6683	0.4178	0.8687
	143	E3/E4	4	143	46	35388	4.296	0.679	2.6	0.8578		143	46	35388	4.296	0.679	2.6	0.8578		143	19	35388	1.719	0.5648	1.663	0.7328		143	9	35388	0.7638	0.5555	1.221	0.6384		143	9	35388	0.7638	0.5555	1.221	0.6384		143	5	35388	0.3819	0.4752	0.7648
	225	E3/E4	4	225	51	35388	4.774	0.6407	2.519	0.8276		225	51	35388	4.774	0.6407	2.519	0.8276		225	25	35388	2.291	0.5836	1.878	0.7784		225	12	35388	1.05	0.4971	1.235	0.6307		225	11	35388	0.9547	0.5136	1.232	0.6307		225	7	35388	0.5728	0.417	0.8114
	226	E3/E3	3	226	47	35388	4.392	0.6085	2.343	0.7842		226	47	35388	4.392	0.6085	2.343	0.7842		226	23	35388	2.1	0.5631	1.766	0.7383		226	12	35388	1.05	0.489	1.215	0.6076		226	11	35388	0.9547	0.5053	1.212	0.6076		226	7	35388	0.5728	0.4152	0.8079
	233	E3/E3	3	233	60	35388	5.633	0.7194	2.946	0.904		233	60	35388	5.633	0.7194	2.946	0.904		233	26	35388	2.387	0.6028	1.964	0.7971		233	13	35388	1.146	0.4539	1.164	0.5992		233	12	35388	1.05	0.4682	1.164	0.5992		233	8	35388	0.6683	0.4391	0.9132
	235	E3/E3	3	235	48	35388	4.487	0.6332	2.451	0.827		235	48	35388	4.487	0.6332	2.451	0.827		235	22	35388	2.005	0.6441	1.991	0.7954		235	12	35388	1.05	0.594	1.476	0.693		235	12	35388	1.05	0.594	1.476	0.693		235	8	35388	0.6683	0.4679	0.9729
	236	E2/E3	2	236	51	35388	4.774	0.6141	2.414	0.8316		236	51	35388	4.774	0.6141	2.414	0.8316		236	25	35388	2.291	0.6194	1.994	0.8077		236	13	35388	1.146	0.5028	1.29	0.6406		236	12	35388	1.05	0.5188	1.289	0.6406		236	8	35388	0.6683	0.4363	0.9072
	238	E2/E2	2	238	49	35388	4.583	0.6827	2.657	0.879		238	49	35388	4.583	0.6827	2.657	0.879		238	22	35388	2.005	0.5969	1.845	0.7885		238	12	35388	1.05	0.5048	1.254	0.6608		238	11	35388	0.9547	0.5215	1.251	0.6608		238	8	35388	0.6683	0.3947	0.8207
	241	E2/E2	2	241	40	35388	3.723	0.5902	2.177	0.7555		241	40	35388	3.723	0.5902	2.177	0.7555		241	18	35388	1.623	0.517	1.494	0.6763		241	8	35388	0.6683	0.5467	1.137	0.6056		241	8	35388	0.6683	0.5467	1.137	0.6056		241	4	35388	0.2864	0.5851	0.8112
	242	E3/E3	3	242	51	35388	4.774	0.5872	2.309	0.7919		242	51	35388	4.774	0.5872	2.309	0.7919		242	23	35388	2.1	0.5764	1.807	0.7545		242	12	35388	1.05	0.5251	1.305	0.6525		242	12	35388	1.05	0.5251	1.305	0.6525		242	8	35388	0.6683	0.4399	0.9147
	246	E4/E4	4	246	43	35388	4.01	0.5927	2.229	0.7712		246	43	35388	4.01	0.5927	2.229	0.7712		246	21	35388	1.909	0.6088	1.854	0.7358		246	12	35388	1.05	0.611	1.518	0.6842		246	11	35388	0.9547	0.6319	1.515	0.6842		246	7	35388	0.5728	0.5603	1.09
	248	E3/E3	3	248	53	35388	4.965	0.6973	2.769	0.8831		248	53	35388	4.965	0.6973	2.769	0.8831		248	24	35388	2.196	0.5657	1.798	0.766		248	12	35388	1.05	0.3985	0.9903	0.5586		248	12	35388	1.05	0.3985	0.9903	0.5586		248	8	35388	0.6683	0.3978	0.8272
	253	E3/E4	4	253	43	35388	4.01	0.5355	2.014	0.7361		253	43	35388	4.01	0.5355	2.014	0.7361		253	21	35388	1.909	0.517	1.574	0.6884		253	9	35388	0.7638	0.5766	1.267	0.638		253	8	35388	0.6683	0.6085	1.265	0.638		253	5	35388	0.3819	0.5685	0.915
	254	E4/E4	4	254	51	35388	4.774	0.6754	2.656	0.8892		254	51	35388	4.774	0.6754	2.656	0.8892		254	23	35388	2.1	0.6684	2.096	0.8465		254	13	35388	1.146	0.5874	1.507	0.7404		254	12	35388	1.05	0.6061	1.506	0.7404		254	8	35388	0.6683	0.4192	0.8718
	256	E3/E3	3	256	42	35388	3.914	0.533	1.992	0.7064		256	42	35388	3.914	0.533	1.992	0.7064		256	20	35388	1.814	0.5356	1.604	0.6794		256	9	35388	0.7638	0.5698	1.252	0.6163		256	9	35388	0.7638	0.5698	1.252	0.6163		256	5	35388	0.3819	0.5171	0.8323
	262	E2/E2	2	262	57	35388	5.347	0.622	2.515	0.8137		262	57	35388	5.347	0.622	2.515	0.8137		262	25	35388	2.291	0.5641	1.816	0.7546		262	13	35388	1.146	0.4246	1.089	0.5702		262	12	35388	1.05	0.438	1.088	0.5702		262	8	35388	0.6683	0.4152	0.8634
	267	E3/E3	3	267	36	35388	3.342	0.6063	2.173	0.8069		267	36	35388	3.342	0.6063	2.173	0.8069		267	17	35388	1.528	0.5744	1.627	0.7325		267	9	35388	0.7638	0.6677	1.467	0.7187		267	9	35388	0.7638	0.6677	1.467	0.7187		267	5	35388	0.3819	0.597	0.9608
	273	E2/E3	2	273	47	35388	4.392	0.6099	2.348	0.8329		273	47	35388	4.392	0.6099	2.348	0.8329		273	20	35388	1.814	0.5807	1.74	0.7657		273	11	35388	0.9547	0.5256	1.26	0.6837		273	10	35388	0.8593	0.545	1.255	0.6837		273	7	35388	0.5728	0.3899	0.7588
	284	E2/E3	2	284	45	35388	4.201	0.6392	2.433	0.8451		284	45	35388	4.201	0.6392	2.433	0.8451		284	19	35388	1.719	0.5808	1.71	0.7584		284	12	35388	1.05	0.4814	1.196	0.6608		284	11	35388	0.9547	0.4973	1.192	0.6608		284	8	35388	0.6683	0.3213	0.6682
	341	E3/E3	3	341	39	35388	3.628	0.5742	2.104	0.7649		341	39	35388	3.628	0.5742	2.104	0.7649		341	18	35388	1.623	0.5835	1.687	0.7357		341	9	35388	0.7638	0.6175	1.357	0.6824		341	9	35388	0.7638	0.6175	1.357	0.6824		341	5	35388	0.3819	0.5342	0.8598
	345	E3/E3	3	345	42	35388	3.914	0.5842	2.183	0.7975		345	42	35388	3.914	0.5842	2.183	0.7975		345	19	35388	1.719	0.5942	1.75	0.7642		345	8	35388	0.6683	0.6352	1.321	0.6764		345	8	35388	0.6683	0.6352	1.321	0.6764		345	5	35388	0.3819	0.4849	0.7804
	346	E2/E3	2	346	44	35388	4.105	0.6005	2.272	0.7953		346	44	35388	4.105	0.6005	2.272	0.7953		346	22	35388	2.005	0.6078	1.879	0.7703		346	11	35388	0.9547	0.5344	1.282	0.6394		346	10	35388	0.8593	0.554	1.276	0.6394		346	7	35388	0.5728	0.4674	0.9095
	350	E2/E3	2	350	52	35388	4.869	0.6059	2.394	0.8206		350	52	35388	4.869	0.6059	2.394	0.8206		350	21	35388	1.909	0.5817	1.771	0.7628		350	12	35388	1.05	0.4251	1.056	0.5818		350	12	35388	1.05	0.4251	1.056	0.5818		350	8	35388	0.6683	0.385	0.8006
	354	E3/E3	3	354	49	35388	4.583	0.5548	2.159	0.7482		354	49	35388	4.583	0.5548	2.159	0.7482		354	21	35388	1.909	0.5438	1.656	0.7108		354	10	35388	0.8593	0.5584	1.286	0.6462		354	10	35388	0.8593	0.5584	1.286	0.6462		354	6	35388	0.4774	0.4696	0.8413
	355	E3/E3	3	355	55	35388	5.156	0.7178	2.876	0.9024		355	55	35388	5.156	0.7178	2.876	0.9024		355	24	35388	2.196	0.6715	2.134	0.8424		355	13	35388	1.146	0.575	1.475	0.7144		355	12	35388	1.05	0.5924	1.472	0.7144		355	8	35388	0.6683	0.448	0.9316
	360	E2/E2	2	360	47	35388	4.392	0.6228	2.398	0.8135		360	47	35388	4.392	0.6228	2.398	0.8135		360	23	35388	2.1	0.5805	1.82	0.7695		360	10	35388	0.8593	0.5776	1.33	0.678		360	10	35388	0.8593	0.5776	1.33	0.678		360	6	35388	0.4774	0.4769	0.8545
	363	E4/E4	4	363	41	35388	3.819	0.5793	2.151	0.7665		363	41	35388	3.819	0.5793	2.151	0.7665		363	19	35388	1.719	0.5864	1.727	0.7262		363	10	35388	0.8593	0.5964	1.373	0.6658		363	10	35388	0.8593	0.5964	1.373	0.6658		363	6	35388	0.4774	0.5114	0.9164
	367	E3/E4	4	367	48	35388	4.487	0.581	2.249	0.8137		367	48	35388	4.487	0.581	2.249	0.8137		367	21	35388	1.909	0.6004	1.828	0.7897		367	12	35388	1.05	0.4719	1.173	0.6427		367	12	35388	1.05	0.4719	1.173	0.6427		367	8	35388	0.6683	0.376	0.7819
	375	E3/E3	3	375	51	35388	4.774	0.536	2.107	0.7872		375	51	35388	4.774	0.536	2.107	0.7872		375	24	35388	2.196	0.5535	1.759	0.7675		375	12	35388	1.05	0.5168	1.284	0.6743		375	12	35388	1.05	0.5168	1.284	0.6743		375	8	35388	0.6683	0.3855	0.8017
	384	E3/E4	4	384	43	35388	4.01	0.6142	2.31	0.8001		384	43	35388	4.01	0.6142	2.31	0.8001		384	19	35388	1.719	0.5851	1.723	0.7418		384	9	35388	0.7638	0.5772	1.268	0.6714		384	9	35388	0.7638	0.5772	1.268	0.6714		384	5	35388	0.3819	0.4822	0.7761
	P value APOE2/E3/E4 Jonckheere-Terpstra Test						0.229	0.487	0.401	0.245					0.229	0.487	0.401	0.245					0.281	0.99	0.325	0.164					0.075	0.004	0.066	0.23					0.066	0.005	0.063	0.23					0.015	0.026	0.924
	P value APOE22/23/33/34/44 Jonckheere-Terpstra Test						0.244	0.515	0.39	0.377					0.244	0.515	0.39	0.377					0.398	0.45	0.626	0.371					0.266	0.003	0.015	0.076					0.214	0.002	0.014	0.076					0.055	0.045	0.609
[truncated: 1 more columns]

## Sheet: Legend
Legend
Sample	Sample name
S	Number of taxa (FEATURES, genus, family, order, class, or phylum)
N	Number of sequences (should be the same, since rarefied data)
d	Margalef taxon richness
J'	Pielou's evenness
H'(loge)	Shannon Index, log e
1-Lambda'	Simpson index
