# Supplementary material for: APOE genetics influence murine gut microbiome
Source: Sci Rep. 2022 Feb 3;12:1906. doi: 10.1038/s41598-022-05763-1 (PMC8814305; doi:10.1038/s41598-022-05763-1)
Supplement: Supplementary file 2 — Supplementary Information 2. [file 41598_2022_5763_MOESM2_ESM.xlsx]

## Sheet: Taxa Key
Supplemental Table 4: Taxonomy table.
#Taxonomy	Kingdom	Phylum	Class	Order	Family	Genus	Species
ASV0001	k_Archaea	p_Thaumarchaeota	c_Nitrososphaeria	o_Nitrososphaerales	f_Nitrososphaeraceae	g_Candidatus_Nitrocosmicus	s_ASV0001
ASV0002	k_Bacteria	p_Acidobacteria	c_Acidobacteriia	o_Acidobacteriales	f_ASV0002	g_ASV0002	s_ASV0002
ASV0003	k_Bacteria	p_Acidobacteria	c_Acidobacteriia	o_Subgroup_2	f_ASV0003	g_ASV0003	s_ASV0003
ASV0004	k_Bacteria	p_Acidobacteria	c_Blastocatellia_(Subgroup_4)	o_Blastocatellales	f_Blastocatellaceae	g_JGI_0001001-H03	s_ASV0004
ASV0005	k_Bacteria	p_Acidobacteria	c_Blastocatellia_(Subgroup_4)	o_Blastocatellales	f_Blastocatellaceae	g_ASV0005	s_ASV0005
ASV0006	k_Bacteria	p_Actinobacteria	c_Acidimicrobiia	o_IMCC26256	f_ASV0006	g_ASV0006	s_ASV0006
ASV0007	k_Bacteria	p_Actinobacteria	c_Actinobacteria	o_Bifidobacteriales	f_Bifidobacteriaceae	g_Bifidobacterium	s_ASV0007
ASV0008	k_Bacteria	p_Actinobacteria	c_Actinobacteria	o_Bifidobacteriales	f_Bifidobacteriaceae	g_ASV0008	s_ASV0008
ASV0009	k_Bacteria	p_Actinobacteria	c_Actinobacteria	o_Corynebacteriales	f_Corynebacteriaceae	g_Corynebacterium	s_ASV0009
ASV0010	k_Bacteria	p_Actinobacteria	c_Actinobacteria	o_Corynebacteriales	f_Corynebacteriaceae	g_Corynebacterium_1	s_ASV0010
ASV0011	k_Bacteria	p_Actinobacteria	c_Actinobacteria	o_Corynebacteriales	f_Mycobacteriaceae	g_Mycobacterium	s_ASV0011
ASV0012	k_Bacteria	p_Actinobacteria	c_Actinobacteria	o_Corynebacteriales	f_Nocardiaceae	g_Nocardia	s_ASV0012
ASV0013	k_Bacteria	p_Actinobacteria	c_Actinobacteria	o_Corynebacteriales	f_Nocardiaceae	g_Rhodococcus	s_ASV0013
ASV0014	k_Bacteria	p_Actinobacteria	c_Actinobacteria	o_Corynebacteriales	f_Nocardiaceae	g_Smaragdicoccus	s_ASV0014
ASV0015	k_Bacteria	p_Actinobacteria	c_Actinobacteria	o_Frankiales	f_Frankiaceae	g_Jatrophihabitans	s_ASV0015
ASV0016	k_Bacteria	p_Actinobacteria	c_Actinobacteria	o_Micrococcales	f_Brevibacteriaceae	g_Brevibacterium	s_ASV0016
ASV0017	k_Bacteria	p_Actinobacteria	c_Actinobacteria	o_Micrococcales	f_Intrasporangiaceae	g_Janibacter	s_ASV0017
ASV0018	k_Bacteria	p_Actinobacteria	c_Actinobacteria	o_Micrococcales	f_Micrococcaceae	g_ASV0018	s_ASV0018
ASV0019	k_Bacteria	p_Actinobacteria	c_Actinobacteria	o_Micrococcales	f_Micrococcaceae	g_Pseudarthrobacter	s_ASV0019
ASV0020	k_Bacteria	p_Actinobacteria	c_Actinobacteria	o_Micrococcales	f_Promicromonosporaceae	g_Cellulosimicrobium	s_ASV0020
ASV0021	k_Bacteria	p_Actinobacteria	c_Actinobacteria	o_Micrococcales	f_Promicromonosporaceae	g_ASV0021	s_ASV0021
ASV0022	k_Bacteria	p_Actinobacteria	c_Actinobacteria	o_Micromonosporales	f_Micromonosporaceae	g_Actinocatenispora	s_ASV0022
ASV0023	k_Bacteria	p_Actinobacteria	c_Actinobacteria	o_Micromonosporales	f_Micromonosporaceae	g_ASV0023	s_ASV0023
ASV0024	k_Bacteria	p_Actinobacteria	c_Actinobacteria	o_ASV0024	f_ASV0024	g_ASV0024	s_ASV0024
ASV0025	k_Bacteria	p_Actinobacteria	c_Actinobacteria	o_Propionibacteriales	f_Nocardioidaceae	g_Aeromicrobium	s_ASV0025
ASV0026	k_Bacteria	p_Actinobacteria	c_Actinobacteria	o_Propionibacteriales	f_Nocardioidaceae	g_Nocardioides	s_ASV0026
ASV0027	k_Bacteria	p_Actinobacteria	c_Actinobacteria	o_Propionibacteriales	f_Nocardioidaceae	g_ASV0027	s_ASV0027
ASV0028	k_Bacteria	p_Actinobacteria	c_Actinobacteria	o_Pseudonocardiales	f_Pseudonocardiaceae	g_Amycolatopsis	s_ASV0028
ASV0029	k_Bacteria	p_Actinobacteria	c_Actinobacteria	o_Pseudonocardiales	f_Pseudonocardiaceae	g_Crossiella	s_ASV0029
ASV0030	k_Bacteria	p_Actinobacteria	c_Actinobacteria	o_Pseudonocardiales	f_Pseudonocardiaceae	g_ASV0030	s_ASV0030
ASV0031	k_Bacteria	p_Actinobacteria	c_Actinobacteria	o_Pseudonocardiales	f_Pseudonocardiaceae	g_Pseudonocardia	s_ASV0031
ASV0032	k_Bacteria	p_Actinobacteria	c_Actinobacteria	o_Pseudonocardiales	f_Pseudonocardiaceae	g_Saccharopolyspora	s_ASV0032
ASV0033	k_Bacteria	p_Actinobacteria	c_Actinobacteria	o_Streptomycetales	f_Streptomycetaceae	g_Streptomyces	s_ASV0033
ASV0034	k_Bacteria	p_Actinobacteria	c_Coriobacteriia	o_Coriobacteriales	f_Atopobiaceae	g_Coriobacteriaceae_UCG-002	s_ASV0034
ASV0035	k_Bacteria	p_Actinobacteria	c_Coriobacteriia	o_Coriobacteriales	f_Atopobiaceae	g_Olsenella	s_ASV0035
ASV0036	k_Bacteria	p_Actinobacteria	c_Coriobacteriia	o_Coriobacteriales	f_Eggerthellaceae	g_DNF00809	s_ASV0036
ASV0037	k_Bacteria	p_Actinobacteria	c_Coriobacteriia	o_Coriobacteriales	f_Eggerthellaceae	g_Enterorhabdus	s_ASV0037
ASV0038	k_Bacteria	p_Actinobacteria	c_Coriobacteriia	o_Coriobacteriales	f_Eggerthellaceae	g_ASV0038	s_ASV0038
ASV0039	k_Bacteria	p_Actinobacteria	c_Coriobacteriia	o_Coriobacteriales	f_Eggerthellaceae	g_Parvibacter	s_ASV0039
ASV0040	k_Bacteria	p_Actinobacteria	c_Coriobacteriia	o_Coriobacteriales	f_ASV0040	g_ASV0040	s_ASV0040
ASV0041	k_Bacteria	p_Actinobacteria	c_Rubrobacteria	o_Rubrobacterales	f_Rubrobacteriaceae	g_Rubrobacter	s_ASV0041
ASV0042	k_Bacteria	p_Actinobacteria	c_Thermoleophilia	o_Solirubrobacterales	f_67-14	g_ASV0042	s_ASV0042
ASV0043	k_Bacteria	p_Actinobacteria	c_Thermoleophilia	o_Solirubrobacterales	f_Solirubrobacteraceae	g_ASV0043	s_ASV0043
ASV0044	k_Bacteria	p_Bacteroidetes	c_Bacteroidia	o_Bacteroidales	f_Bacteroidaceae	g_Bacteroides	s_ASV0044
ASV0045	k_Bacteria	p_Bacteroidetes	c_Bacteroidia	o_Bacteroidales	f_Barnesiellaceae	g_ASV0045	s_ASV0045
ASV0046	k_Bacteria	p_Bacteroidetes	c_Bacteroidia	o_Bacteroidales	f_Marinifilaceae	g_Odoribacter	s_ASV0046
ASV0047	k_Bacteria	p_Bacteroidetes	c_Bacteroidia	o_Bacteroidales	f_Marinifilaceae	g_ASV0047	s_ASV0047
ASV0048	k_Bacteria	p_Bacteroidetes	c_Bacteroidia	o_Bacteroidales	f_Muribaculaceae	g_CAG-873	s_ASV0048
ASV0049	k_Bacteria	p_Bacteroidetes	c_Bacteroidia	o_Bacteroidales	f_Muribaculaceae	g_Muribaculum	s_ASV0049
ASV0050	k_Bacteria	p_Bacteroidetes	c_Bacteroidia	o_Bacteroidales	f_Muribaculaceae	g_ASV0050	s_ASV0050
ASV0051	k_Bacteria	p_Bacteroidetes	c_Bacteroidia	o_Bacteroidales	f_ASV0051	g_ASV0051	s_ASV0051
ASV0052	k_Bacteria	p_Bacteroidetes	c_Bacteroidia	o_Bacteroidales	f_Porphyromonadaceae	g_ASV0052	s_ASV0052
ASV0053	k_Bacteria	p_Bacteroidetes	c_Bacteroidia	o_Bacteroidales	f_Prevotellaceae	g_ASV0053	s_ASV0053
ASV0054	k_Bacteria	p_Bacteroidetes	c_Bacteroidia	o_Bacteroidales	f_Prevotellaceae	g_Prevotellaceae_NK3B31_group	s_ASV0054
ASV0055	k_Bacteria	p_Bacteroidetes	c_Bacteroidia	o_Bacteroidales	f_Prevotellaceae	g_Prevotellaceae_UCG-001	s_ASV0055
ASV0056	k_Bacteria	p_Bacteroidetes	c_Bacteroidia	o_Bacteroidales	f_Rikenellaceae	g_Alistipes	s_ASV0056
ASV0057	k_Bacteria	p_Bacteroidetes	c_Bacteroidia	o_Bacteroidales	f_Rikenellaceae	g_ASV0057	s_ASV0057
ASV0058	k_Bacteria	p_Bacteroidetes	c_Bacteroidia	o_Bacteroidales	f_Rikenellaceae	g_Rikenella	s_ASV0058
ASV0059	k_Bacteria	p_Bacteroidetes	c_Bacteroidia	o_Bacteroidales	f_Rikenellaceae	g_Rikenellaceae_RC9_gut_group	s_ASV0059
ASV0060	k_Bacteria	p_Bacteroidetes	c_Bacteroidia	o_Bacteroidales	f_Rikenellaceae	g_hoa5-07d05_gut_group	s_ASV0060
ASV0061	k_Bacteria	p_Bacteroidetes	c_Bacteroidia	o_Bacteroidales	f_Tannerellaceae	g_ASV0061	s_ASV0061
ASV0062	k_Bacteria	p_Bacteroidetes	c_Bacteroidia	o_Bacteroidales	f_Tannerellaceae	g_Parabacteroides	s_ASV0062
ASV0063	k_Bacteria	p_Bacteroidetes	c_Bacteroidia	o_Flavobacteriales	f_Weeksellaceae	g_Apibacter	s_ASV0063
ASV0064	k_Bacteria	p_Bacteroidetes	c_Bacteroidia	o_Flavobacteriales	f_Weeksellaceae	g_Cloacibacterium	s_ASV0064
ASV0065	k_Bacteria	p_Cyanobacteria	c_Melainabacteria	o_Gastranaerophilales	f_ASV0065	g_ASV0065	s_ASV0065
ASV0066	k_Bacteria	p_Cyanobacteria	c_Melainabacteria	o_ASV0066	f_ASV0066	g_ASV0066	s_ASV0066
ASV0067	k_Bacteria	p_Cyanobacteria	c_ASV0067	o_ASV0067	f_ASV0067	g_ASV0067	s_ASV0067
ASV0068	k_Bacteria	p_Cyanobacteria	c_Oxyphotobacteria	o_Chloroplast	f_ASV0068	g_ASV0068	s_ASV0068
ASV0069	k_Bacteria	p_Cyanobacteria	c_Oxyphotobacteria	o_Synechococcales	f_Cyanobiaceae	g_Cyanobium_PCC-6307	s_ASV0069
ASV0070	k_Bacteria	p_Deferribacteres	c_Deferribacteres	o_Deferribacterales	f_Deferribacteraceae	g_Mucispirillum	s_ASV0070
ASV0071	k_Bacteria	p_Firmicutes	c_Bacilli	o_Bacillales	f_Bacillaceae	g_ASV0071	s_ASV0071
ASV0072	k_Bacteria	p_Firmicutes	c_Bacilli	o_Bacillales	f_ASV0072	g_ASV0072	s_ASV0072
ASV0073	k_Bacteria	p_Firmicutes	c_Bacilli	o_Bacillales	f_Paenibacillaceae	g_Paenibacillus	s_ASV0073
ASV0074	k_Bacteria	p_Firmicutes	c_Bacilli	o_Bacillales	f_Planococcaceae	g_ASV0074	s_ASV0074
ASV0075	k_Bacteria	p_Firmicutes	c_Bacilli	o_Bacillales	f_Staphylococcaceae	g_Jeotgalicoccus	s_ASV0075
ASV0076	k_Bacteria	p_Firmicutes	c_Bacilli	o_Bacillales	f_Staphylococcaceae	g_ASV0076	s_ASV0076
ASV0077	k_Bacteria	p_Firmicutes	c_Bacilli	o_Bacillales	f_Staphylococcaceae	g_Staphylococcus	s_ASV0077
ASV0078	k_Bacteria	p_Firmicutes	c_Bacilli	o_Bacillales	f_Thermoactinomycetaceae	g_Kroppenstedtia	s_ASV0078
ASV0079	k_Bacteria	p_Firmicutes	c_Bacilli	o_Lactobacillales	f_Aerococcaceae	g_Aerococcus	s_ASV0079
ASV0080	k_Bacteria	p_Firmicutes	c_Bacilli	o_Lactobacillales	f_Aerococcaceae	g_ASV0080	s_ASV0080
ASV0081	k_Bacteria	p_Firmicutes	c_Bacilli	o_Lactobacillales	f_Carnobacteriaceae	g_Atopobacter	s_ASV0081
ASV0082	k_Bacteria	p_Firmicutes	c_Bacilli	o_Lactobacillales	f_Carnobacteriaceae	g_Atopostipes	s_ASV0082
ASV0083	k_Bacteria	p_Firmicutes	c_Bacilli	o_Lactobacillales	f_Carnobacteriaceae	g_Isobaculum	s_ASV0083
ASV0084	k_Bacteria	p_Firmicutes	c_Bacilli	o_Lactobacillales	f_Carnobacteriaceae	g_ASV0084	s_ASV0084
ASV0085	k_Bacteria	p_Firmicutes	c_Bacilli	o_Lactobacillales	f_Enterococcaceae	g_Catellicoccus	s_ASV0085
ASV0086	k_Bacteria	p_Firmicutes	c_Bacilli	o_Lactobacillales	f_Enterococcaceae	g_Enterococcus	s_ASV0086
ASV0087	k_Bacteria	p_Firmicutes	c_Bacilli	o_Lactobacillales	f_Enterococcaceae	g_Melissococcus	s_ASV0087
ASV0088	k_Bacteria	p_Firmicutes	c_Bacilli	o_Lactobacillales	f_Lactobacillaceae	g_Lactobacillus	s_ASV0088
ASV0089	k_Bacteria	p_Firmicutes	c_Bacilli	o_Lactobacillales	f_Lactobacillaceae	g_ASV0089	s_ASV0089
ASV0090	k_Bacteria	p_Firmicutes	c_Bacilli	o_Lactobacillales	f_ASV0090	g_ASV0090	s_ASV0090
ASV0091	k_Bacteria	p_Firmicutes	c_Bacilli	o_Lactobacillales	f_Streptococcaceae	g_Lactococcus	s_ASV0091
ASV0092	k_Bacteria	p_Firmicutes	c_Bacilli	o_Lactobacillales	f_Streptococcaceae	g_ASV0092	s_ASV0092
ASV0093	k_Bacteria	p_Firmicutes	c_Bacilli	o_Lactobacillales	f_Streptococcaceae	g_Streptococcus	s_ASV0093
ASV0094	k_Bacteria	p_Firmicutes	c_Bacilli	o_ASV0094	f_ASV0094	g_ASV0094	s_ASV0094
ASV0095	k_Bacteria	p_Firmicutes	c_Clostridia	o_Clostridiales	f_Christensenellaceae	g_Catabacter	s_ASV0095
ASV0096	k_Bacteria	p_Firmicutes	c_Clostridia	o_Clostridiales	f_Christensenellaceae	g_Christensenellaceae_R-7_group	s_ASV0096
ASV0097	k_Bacteria	p_Firmicutes	c_Clostridia	o_Clostridiales	f_Christensenellaceae	g_ASV0097	s_ASV0097
ASV0098	k_Bacteria	p_Firmicutes	c_Clostridia	o_Clostridiales	f_Clostridiaceae_1	g_Candidatus_Arthromitus	s_ASV0098
ASV0099	k_Bacteria	p_Firmicutes	c_Clostridia	o_Clostridiales	f_Clostridiaceae_1	g_Clostridium_sensu_stricto_1	s_ASV0099
ASV0100	k_Bacteria	p_Firmicutes	c_Clostridia	o_Clostridiales	f_Clostridiaceae_1	g_ASV0100	s_ASV0100
ASV0101	k_Bacteria	p_Firmicutes	c_Clostridia	o_Clostridiales	f_Clostridiaceae_2	g_ASV0101	s_ASV0101
ASV0102	k_Bacteria	p_Firmicutes	c_Clostridia	o_Clostridiales	f_Clostridiales_vadinBB60_group	g_ASV0102	s_ASV0102
ASV0103	k_Bacteria	p_Firmicutes	c_Clostridia	o_Clostridiales	f_Defluviitaleaceae	g_Defluviitaleaceae_UCG-011	s_ASV0103
ASV0104	k_Bacteria	p_Firmicutes	c_Clostridia	o_Clostridiales	f_Eubacteriaceae	g_Anaerofustis	s_ASV0104
ASV0105	k_Bacteria	p_Firmicutes	c_Clostridia	o_Clostridiales	f_Family_XII	g_ASV0105	s_ASV0105
ASV0106	k_Bacteria	p_Firmicutes	c_Clostridia	o_Clostridiales	f_Family_XIII	g_Anaerovorax	s_ASV0106
ASV0107	k_Bacteria	p_Firmicutes	c_Clostridia	o_Clostridiales	f_Family_XIII	g_Family_XIII_AD3011_group	s_ASV0107
ASV0108	k_Bacteria	p_Firmicutes	c_Clostridia	o_Clostridiales	f_Family_XIII	g_Family_XIII_UCG-001	s_ASV0108
ASV0109	k_Bacteria	p_Firmicutes	c_Clostridia	o_Clostridiales	f_Family_XIII	g_ASV0109	s_ASV0109
ASV0110	k_Bacteria	p_Firmicutes	c_Clostridia	o_Clostridiales	f_Lachnospiraceae	g_28-4	s_ASV0110
ASV0111	k_Bacteria	p_Firmicutes	c_Clostridia	o_Clostridiales	f_Lachnospiraceae	g_A2	s_ASV0111
ASV0112	k_Bacteria	p_Firmicutes	c_Clostridia	o_Clostridiales	f_Lachnospiraceae	g_ASF356	s_ASV0112
ASV0113	k_Bacteria	p_Firmicutes	c_Clostridia	o_Clostridiales	f_Lachnospiraceae	g_Acetatifactor	s_ASV0113
ASV0114	k_Bacteria	p_Firmicutes	c_Clostridia	o_Clostridiales	f_Lachnospiraceae	g_Acetitomaculum	s_ASV0114
ASV0115	k_Bacteria	p_Firmicutes	c_Clostridia	o_Clostridiales	f_Lachnospiraceae	g_Anaerobium	s_ASV0115
ASV0116	k_Bacteria	p_Firmicutes	c_Clostridia	o_Clostridiales	f_Lachnospiraceae	g_Anaerosporobacter	s_ASV0116
ASV0117	k_Bacteria	p_Firmicutes	c_Clostridia	o_Clostridiales	f_Lachnospiraceae	g_Blautia	s_ASV0117
ASV0118	k_Bacteria	p_Firmicutes	c_Clostridia	o_Clostridiales	f_Lachnospiraceae	g_Butyrivibrio	s_ASV0118
ASV0119	k_Bacteria	p_Firmicutes	c_Clostridia	o_Clostridiales	f_Lachnospiraceae	g_Cuneatibacter	s_ASV0119
ASV0120	k_Bacteria	p_Firmicutes	c_Clostridia	o_Clostridiales	f_Lachnospiraceae	g_Dorea	s_ASV0120
ASV0121	k_Bacteria	p_Firmicutes	c_Clostridia	o_Clostridiales	f_Lachnospiraceae	g_Eisenbergiella	s_ASV0121
ASV0122	k_Bacteria	p_Firmicutes	c_Clostridia	o_Clostridiales	f_Lachnospiraceae	g_GCA-900066575	s_ASV0122
ASV0123	k_Bacteria	p_Firmicutes	c_Clostridia	o_Clostridiales	f_Lachnospiraceae	g_GCA-900066755	s_ASV0123
ASV0124	k_Bacteria	p_Firmicutes	c_Clostridia	o_Clostridiales	f_Lachnospiraceae	g_Lachnoclostridium	s_ASV0124
ASV0125	k_Bacteria	p_Firmicutes	c_Clostridia	o_Clostridiales	f_Lachnospiraceae	g_Lachnospiraceae_FCS020_group	s_ASV0125
ASV0126	k_Bacteria	p_Firmicutes	c_Clostridia	o_Clostridiales	f_Lachnospiraceae	g_Lachnospiraceae_FE2018_group	s_ASV0126
ASV0127	k_Bacteria	p_Firmicutes	c_Clostridia	o_Clostridiales	f_Lachnospiraceae	g_Lachnospiraceae_NC2004_group	s_ASV0127
ASV0128	k_Bacteria	p_Firmicutes	c_Clostridia	o_Clostridiales	f_Lachnospiraceae	g_Lachnospiraceae_NK3A20_group	s_ASV0128
ASV0129	k_Bacteria	p_Firmicutes	c_Clostridia	o_Clostridiales	f_Lachnospiraceae	g_Lachnospiraceae_NK4A136_group	s_ASV0129
ASV0130	k_Bacteria	p_Firmicutes	c_Clostridia	o_Clostridiales	f_Lachnospiraceae	g_Lachnospiraceae_NK4B4_group	s_ASV0130
ASV0131	k_Bacteria	p_Firmicutes	c_Clostridia	o_Clostridiales	f_Lachnospiraceae	g_Lachnospiraceae_UCG-001	s_ASV0131
ASV0132	k_Bacteria	p_Firmicutes	c_Clostridia	o_Clostridiales	f_Lachnospiraceae	g_Lachnospiraceae_UCG-002	s_ASV0132
ASV0133	k_Bacteria	p_Firmicutes	c_Clostridia	o_Clostridiales	f_Lachnospiraceae	g_Lachnospiraceae_UCG-004	s_ASV0133
ASV0134	k_Bacteria	p_Firmicutes	c_Clostridia	o_Clostridiales	f_Lachnospiraceae	g_Lachnospiraceae_UCG-006	s_ASV0134
ASV0135	k_Bacteria	p_Firmicutes	c_Clostridia	o_Clostridiales	f_Lachnospiraceae	g_Lachnospiraceae_UCG-008	s_ASV0135
ASV0136	k_Bacteria	p_Firmicutes	c_Clostridia	o_Clostridiales	f_Lachnospiraceae	g_Lachnospiraceae_UCG-010	s_ASV0136
ASV0137	k_Bacteria	p_Firmicutes	c_Clostridia	o_Clostridiales	f_Lachnospiraceae	g_Lactonifactor	s_ASV0137
ASV0138	k_Bacteria	p_Firmicutes	c_Clostridia	o_Clostridiales	f_Lachnospiraceae	g_Marvinbryantia	s_ASV0138
ASV0139	k_Bacteria	p_Firmicutes	c_Clostridia	o_Clostridiales	f_Lachnospiraceae	g_ASV0139	s_ASV0139
ASV0140	k_Bacteria	p_Firmicutes	c_Clostridia	o_Clostridiales	f_Lachnospiraceae	g_Parasporobacterium	s_ASV0140
ASV0141	k_Bacteria	p_Firmicutes	c_Clostridia	o_Clostridiales	f_Lachnospiraceae	g_Roseburia	s_ASV0141
ASV0142	k_Bacteria	p_Firmicutes	c_Clostridia	o_Clostridiales	f_Lachnospiraceae	g_Shuttleworthia	s_ASV0142
ASV0143	k_Bacteria	p_Firmicutes	c_Clostridia	o_Clostridiales	f_Lachnospiraceae	g_Tyzzerella	s_ASV0143
ASV0144	k_Bacteria	p_Firmicutes	c_Clostridia	o_Clostridiales	f_Lachnospiraceae	g_Tyzzerella_3	s_ASV0144
ASV0145	k_Bacteria	p_Firmicutes	c_Clostridia	o_Clostridiales	f_Lachnospiraceae	g_UC5-1-2E3	s_ASV0145
ASV0146	k_Bacteria	p_Firmicutes	c_Clostridia	o_Clostridiales	f_Lachnospiraceae	g_XBB1006	s_ASV0146
ASV0147	k_Bacteria	p_Firmicutes	c_Clostridia	o_Clostridiales	f_Lachnospiraceae	g_possible_genus_Sk018	s_ASV0147
ASV0148	k_Bacteria	p_Firmicutes	c_Clostridia	o_Clostridiales	f_ASV0148	g_ASV0148	s_ASV0148
ASV0149	k_Bacteria	p_Firmicutes	c_Clostridia	o_Clostridiales	f_Peptococcaceae	g_Dehalobacterium	s_ASV0149
ASV0150	k_Bacteria	p_Firmicutes	c_Clostridia	o_Clostridiales	f_Peptococcaceae	g_ASV0150	s_ASV0150
ASV0151	k_Bacteria	p_Firmicutes	c_Clostridia	o_Clostridiales	f_Peptostreptococcaceae	g_Romboutsia	s_ASV0151
ASV0152	k_Bacteria	p_Firmicutes	c_Clostridia	o_Clostridiales	f_Ruminococcaceae	g_Anaerotruncus	s_ASV0152
ASV0153	k_Bacteria	p_Firmicutes	c_Clostridia	o_Clostridiales	f_Ruminococcaceae	g_Angelakisella	s_ASV0153
ASV0154	k_Bacteria	p_Firmicutes	c_Clostridia	o_Clostridiales	f_Ruminococcaceae	g_Butyricicoccus	s_ASV0154
ASV0155	k_Bacteria	p_Firmicutes	c_Clostridia	o_Clostridiales	f_Ruminococcaceae	g_CAG-352	s_ASV0155
ASV0156	k_Bacteria	p_Firmicutes	c_Clostridia	o_Clostridiales	f_Ruminococcaceae	g_Candidatus_Soleaferrea	s_ASV0156
ASV0157	k_Bacteria	p_Firmicutes	c_Clostridia	o_Clostridiales	f_Ruminococcaceae	g_Caproiciproducens	s_ASV0157
ASV0158	k_Bacteria	p_Firmicutes	c_Clostridia	o_Clostridiales	f_Ruminococcaceae	g_Flavonifractor	s_ASV0158
ASV0159	k_Bacteria	p_Firmicutes	c_Clostridia	o_Clostridiales	f_Ruminococcaceae	g_GCA-900066225	s_ASV0159
ASV0160	k_Bacteria	p_Firmicutes	c_Clostridia	o_Clostridiales	f_Ruminococcaceae	g_Harryflintia	s_ASV0160
ASV0161	k_Bacteria	p_Firmicutes	c_Clostridia	o_Clostridiales	f_Ruminococcaceae	g_Hydrogenoanaerobacterium	s_ASV0161
ASV0162	k_Bacteria	p_Firmicutes	c_Clostridia	o_Clostridiales	f_Ruminococcaceae	g_Intestinimonas	s_ASV0162
ASV0163	k_Bacteria	p_Firmicutes	c_Clostridia	o_Clostridiales	f_Ruminococcaceae	g_Oscillibacter	s_ASV0163
ASV0164	k_Bacteria	p_Firmicutes	c_Clostridia	o_Clostridiales	f_Ruminococcaceae	g_Oscillospira	s_ASV0164
ASV0165	k_Bacteria	p_Firmicutes	c_Clostridia	o_Clostridiales	f_Ruminococcaceae	g_ASV0165	s_ASV0165
ASV0166	k_Bacteria	p_Firmicutes	c_Clostridia	o_Clostridiales	f_Ruminococcaceae	g_Papillibacter	s_ASV0166
ASV0167	k_Bacteria	p_Firmicutes	c_Clostridia	o_Clostridiales	f_Ruminococcaceae	g_Phocea	s_ASV0167
ASV0168	k_Bacteria	p_Firmicutes	c_Clostridia	o_Clostridiales	f_Ruminococcaceae	g_Pseudoflavonifractor	s_ASV0168
ASV0169	k_Bacteria	p_Firmicutes	c_Clostridia	o_Clostridiales	f_Ruminococcaceae	g_Ruminiclostridium	s_ASV0169
ASV0170	k_Bacteria	p_Firmicutes	c_Clostridia	o_Clostridiales	f_Ruminococcaceae	g_Ruminiclostridium_5	s_ASV0170
ASV0171	k_Bacteria	p_Firmicutes	c_Clostridia	o_Clostridiales	f_Ruminococcaceae	g_Ruminiclostridium_6	s_ASV0171
ASV0172	k_Bacteria	p_Firmicutes	c_Clostridia	o_Clostridiales	f_Ruminococcaceae	g_Ruminiclostridium_9	s_ASV0172
ASV0173	k_Bacteria	p_Firmicutes	c_Clostridia	o_Clostridiales	f_Ruminococcaceae	g_Ruminococcaceae_NK4A214_group	s_ASV0173
ASV0174	k_Bacteria	p_Firmicutes	c_Clostridia	o_Clostridiales	f_Ruminococcaceae	g_Ruminococcaceae_UCG-002	s_ASV0174
ASV0175	k_Bacteria	p_Firmicutes	c_Clostridia	o_Clostridiales	f_Ruminococcaceae	g_Ruminococcaceae_UCG-003	s_ASV0175
ASV0176	k_Bacteria	p_Firmicutes	c_Clostridia	o_Clostridiales	f_Ruminococcaceae	g_Ruminococcaceae_UCG-004	s_ASV0176
ASV0177	k_Bacteria	p_Firmicutes	c_Clostridia	o_Clostridiales	f_Ruminococcaceae	g_Ruminococcaceae_UCG-005	s_ASV0177
ASV0178	k_Bacteria	p_Firmicutes	c_Clostridia	o_Clostridiales	f_Ruminococcaceae	g_Ruminococcaceae_UCG-007	s_ASV0178
ASV0179	k_Bacteria	p_Firmicutes	c_Clostridia	o_Clostridiales	f_Ruminococcaceae	g_Ruminococcaceae_UCG-008	s_ASV0179
ASV0180	k_Bacteria	p_Firmicutes	c_Clostridia	o_Clostridiales	f_Ruminococcaceae	g_Ruminococcaceae_UCG-009	s_ASV0180
ASV0181	k_Bacteria	p_Firmicutes	c_Clostridia	o_Clostridiales	f_Ruminococcaceae	g_Ruminococcaceae_UCG-010	s_ASV0181
ASV0182	k_Bacteria	p_Firmicutes	c_Clostridia	o_Clostridiales	f_Ruminococcaceae	g_Ruminococcaceae_UCG-013	s_ASV0182
ASV0183	k_Bacteria	p_Firmicutes	c_Clostridia	o_Clostridiales	f_Ruminococcaceae	g_Ruminococcaceae_UCG-014	s_ASV0183
ASV0184	k_Bacteria	p_Firmicutes	c_Clostridia	o_Clostridiales	f_Ruminococcaceae	g_Ruminococcaceae_V9D2013_group	s_ASV0184
ASV0185	k_Bacteria	p_Firmicutes	c_Clostridia	o_Clostridiales	f_Ruminococcaceae	g_Ruminococcus_1	s_ASV0185
ASV0186	k_Bacteria	p_Firmicutes	c_Clostridia	o_Clostridiales	f_Ruminococcaceae	g_Sporobacter	s_ASV0186
ASV0187	k_Bacteria	p_Firmicutes	c_Clostridia	o_Clostridiales	f_Ruminococcaceae	g_UBA1819	s_ASV0187
ASV0188	k_Bacteria	p_Firmicutes	c_Clostridia	o_ASV0188	f_ASV0188	g_ASV0188	s_ASV0188
ASV0189	k_Bacteria	p_Firmicutes	c_Erysipelotrichia	o_Erysipelotrichales	f_Erysipelotrichaceae	g_Breznakia	s_ASV0189
ASV0190	k_Bacteria	p_Firmicutes	c_Erysipelotrichia	o_Erysipelotrichales	f_Erysipelotrichaceae	g_Candidatus_Stoquefichus	s_ASV0190
ASV0191	k_Bacteria	p_Firmicutes	c_Erysipelotrichia	o_Erysipelotrichales	f_Erysipelotrichaceae	g_Dubosiella	s_ASV0191
ASV0192	k_Bacteria	p_Firmicutes	c_Erysipelotrichia	o_Erysipelotrichales	f_Erysipelotrichaceae	g_Erysipelatoclostridium	s_ASV0192
ASV0193	k_Bacteria	p_Firmicutes	c_Erysipelotrichia	o_Erysipelotrichales	f_Erysipelotrichaceae	g_Faecalibaculum	s_ASV0193
ASV0194	k_Bacteria	p_Firmicutes	c_Erysipelotrichia	o_Erysipelotrichales	f_Erysipelotrichaceae	g_ASV0194	s_ASV0194
ASV0195	k_Bacteria	p_Firmicutes	c_Erysipelotrichia	o_Erysipelotrichales	f_Erysipelotrichaceae	g_Turicibacter	s_ASV0195
ASV0196	k_Bacteria	p_Firmicutes	c_Negativicutes	o_Selenomonadales	f_Veillonellaceae	g_Anaerospora	s_ASV0196
ASV0197	k_Bacteria	p_Firmicutes	c_Negativicutes	o_Selenomonadales	f_Veillonellaceae	g_Pelosinus	s_ASV0197
ASV0198	k_Bacteria	p_Firmicutes	c_Negativicutes	o_Selenomonadales	f_Veillonellaceae	g_Sporomusa	s_ASV0198
ASV0199	k_Bacteria	p_Firmicutes	c_ASV0199	o_ASV0199	f_ASV0199	g_ASV0199	s_ASV0199
ASV0200	k_Bacteria	p_Gemmatimonadetes	c_Gemmatimonadetes	o_Gemmatimonadales	f_Gemmatimonadaceae	g_ASV0200	s_ASV0200
ASV0201	k_Bacteria	p_Nitrospirae	c_Nitrospira	o_Nitrospirales	f_Nitrospiraceae	g_Nitrospira	s_ASV0201
ASV0202	k_Bacteria	p_Patescibacteria	c_Saccharimonadia	o_Saccharimonadales	f_ASV0202	g_ASV0202	s_ASV0202
ASV0203	k_Bacteria	p_Patescibacteria	c_Saccharimonadia	o_Saccharimonadales	f_Saccharimonadaceae	g_Candidatus_Saccharimonas	s_ASV0203
ASV0204	k_Bacteria	p_Planctomycetes	c_OM190	o_ASV0204	f_ASV0204	g_ASV0204	s_ASV0204
ASV0205	k_Bacteria	p_Planctomycetes	c_Planctomycetacia	o_Gemmatales	f_Gemmataceae	g_ASV0205	s_ASV0205
ASV0206	k_Bacteria	p_Proteobacteria	c_Alphaproteobacteria	o_Acetobacterales	f_Acetobacteraceae	g_ASV0206	s_ASV0206
ASV0207	k_Bacteria	p_Proteobacteria	c_Alphaproteobacteria	o_Caulobacterales	f_Caulobacteraceae	g_Brevundimonas	s_ASV0207
ASV0208	k_Bacteria	p_Proteobacteria	c_Alphaproteobacteria	o_Holosporales	f_Holosporaceae	g_ASV0208	s_ASV0208
ASV0209	k_Bacteria	p_Proteobacteria	c_Alphaproteobacteria	o_ASV0209	f_ASV0209	g_ASV0209	s_ASV0209
ASV0210	k_Bacteria	p_Proteobacteria	c_Alphaproteobacteria	o_Rhizobiales	f_Beijerinckiaceae	g_Methylocapsa	s_ASV0210
ASV0211	k_Bacteria	p_Proteobacteria	c_Alphaproteobacteria	o_Rhizobiales	f_Beijerinckiaceae	g_Methylovirgula	s_ASV0211
ASV0212	k_Bacteria	p_Proteobacteria	c_Alphaproteobacteria	o_Rhizobiales	f_Rhizobiaceae	g_Ochrobactrum	s_ASV0212
ASV0213	k_Bacteria	p_Proteobacteria	c_Alphaproteobacteria	o_Rhizobiales	f_Rhizobiaceae	g_ASV0213	s_ASV0213
ASV0214	k_Bacteria	p_Proteobacteria	c_Alphaproteobacteria	o_Rhizobiales	f_Rhizobiales_Incertae_Sedis	g_Nordella	s_ASV0214
ASV0215	k_Bacteria	p_Proteobacteria	c_Alphaproteobacteria	o_Rhizobiales	f_Xanthobacteraceae	g_ASV0215	s_ASV0215
ASV0216	k_Bacteria	p_Proteobacteria	c_Alphaproteobacteria	o_Rhodospirillales	f_ASV0216	g_ASV0216	s_ASV0216
ASV0217	k_Bacteria	p_Proteobacteria	c_Alphaproteobacteria	o_Rickettsiales	f_Mitochondria	g_ASV0217	s_ASV0217
ASV0218	k_Bacteria	p_Proteobacteria	c_Alphaproteobacteria	o_Sphingomonadales	f_Sphingomonadaceae	g_Rhizorhapis	s_ASV0218
ASV0219	k_Bacteria	p_Proteobacteria	c_Deltaproteobacteria	o_Desulfovibrionales	f_Desulfovibrionaceae	g_Bilophila	s_ASV0219
ASV0220	k_Bacteria	p_Proteobacteria	c_Deltaproteobacteria	o_Desulfovibrionales	f_Desulfovibrionaceae	g_Desulfovibrio	s_ASV0220
ASV0221	k_Bacteria	p_Proteobacteria	c_Deltaproteobacteria	o_Desulfovibrionales	f_Desulfovibrionaceae	g_ASV0221	s_ASV0221
ASV0222	k_Bacteria	p_Proteobacteria	c_Deltaproteobacteria	o_Desulfovibrionales	f_ASV0222	g_ASV0222	s_ASV0222
ASV0223	k_Bacteria	p_Proteobacteria	c_Deltaproteobacteria	o_Myxococcales	f_Haliangiaceae	g_Haliangium	s_ASV0223
ASV0224	k_Bacteria	p_Proteobacteria	c_Deltaproteobacteria	o_ASV0224	f_ASV0224	g_ASV0224	s_ASV0224
ASV0225	k_Bacteria	p_Proteobacteria	c_Deltaproteobacteria	o_RCP2-54	f_ASV0225	g_ASV0225	s_ASV0225
ASV0226	k_Bacteria	p_Proteobacteria	c_Gammaproteobacteria	o_Alteromonadales	f_Shewanellaceae	g_Shewanella	s_ASV0226
ASV0227	k_Bacteria	p_Proteobacteria	c_Gammaproteobacteria	o_Betaproteobacteriales	f_Burkholderiaceae	g_Delftia	s_ASV0227
ASV0228	k_Bacteria	p_Proteobacteria	c_Gammaproteobacteria	o_Betaproteobacteriales	f_Burkholderiaceae	g_Extensimonas	s_ASV0228
ASV0229	k_Bacteria	p_Proteobacteria	c_Gammaproteobacteria	o_Betaproteobacteriales	f_Burkholderiaceae	g_ASV0229	s_ASV0229
ASV0230	k_Bacteria	p_Proteobacteria	c_Gammaproteobacteria	o_Betaproteobacteriales	f_Burkholderiaceae	g_Parasutterella	s_ASV0230
ASV0231	k_Bacteria	p_Proteobacteria	c_Gammaproteobacteria	o_Betaproteobacteriales	f_Burkholderiaceae	g_Xylophilus	s_ASV0231
ASV0232	k_Bacteria	p_Proteobacteria	c_Gammaproteobacteria	o_Betaproteobacteriales	f_Neisseriaceae	g_Kingella	s_ASV0232
ASV0233	k_Bacteria	p_Proteobacteria	c_Gammaproteobacteria	o_Betaproteobacteriales	f_ASV0233	g_ASV0233	s_ASV0233
ASV0234	k_Bacteria	p_Proteobacteria	c_Gammaproteobacteria	o_Diplorickettsiales	f_Diplorickettsiaceae	g_Rickettsiella	s_ASV0234
ASV0235	k_Bacteria	p_Proteobacteria	c_Gammaproteobacteria	o_Enterobacteriales	f_Enterobacteriaceae	g_Cosenzaea	s_ASV0235
ASV0236	k_Bacteria	p_Proteobacteria	c_Gammaproteobacteria	o_Enterobacteriales	f_Enterobacteriaceae	g_Escherichia/Shigella	s_ASV0236
ASV0237	k_Bacteria	p_Proteobacteria	c_Gammaproteobacteria	o_Enterobacteriales	f_Enterobacteriaceae	g_Hafnia-Obesumbacterium	s_ASV0237
ASV0238	k_Bacteria	p_Proteobacteria	c_Gammaproteobacteria	o_Enterobacteriales	f_Enterobacteriaceae	g_ASV0238	s_ASV0238
ASV0239	k_Bacteria	p_Proteobacteria	c_Gammaproteobacteria	o_Enterobacteriales	f_Enterobacteriaceae	g_Proteus	s_ASV0239
ASV0240	k_Bacteria	p_Proteobacteria	c_Gammaproteobacteria	o_Enterobacteriales	f_Enterobacteriaceae	g_Pseudocitrobacter	s_ASV0240
ASV0241	k_Bacteria	p_Proteobacteria	c_Gammaproteobacteria	o_Gammaproteobacteria_Incertae_Sedis	f_Unknown_Family	g_Acidibacter	s_ASV0241
ASV0242	k_Bacteria	p_Proteobacteria	c_Gammaproteobacteria	o_Methylococcales	f_Methylococcaceae	g_ASV0242	s_ASV0242
ASV0243	k_Bacteria	p_Proteobacteria	c_Gammaproteobacteria	o_Nitrosococcales	f_Nitrosococcaceae	g_Nitrosococcus	s_ASV0243
ASV0244	k_Bacteria	p_Proteobacteria	c_Gammaproteobacteria	o_ASV0244	f_ASV0244	g_ASV0244	s_ASV0244
ASV0245	k_Bacteria	p_Proteobacteria	c_Gammaproteobacteria	o_PLTA13	f_ASV0245	g_ASV0245	s_ASV0245
ASV0246	k_Bacteria	p_Proteobacteria	c_Gammaproteobacteria	o_Pseudomonadales	f_Moraxellaceae	g_Acinetobacter	s_ASV0246
ASV0247	k_Bacteria	p_Proteobacteria	c_Gammaproteobacteria	o_Pseudomonadales	f_Moraxellaceae	g_Alkanindiges	s_ASV0247
ASV0248	k_Bacteria	p_Proteobacteria	c_Gammaproteobacteria	o_Pseudomonadales	f_Moraxellaceae	g_Cavicella	s_ASV0248
ASV0249	k_Bacteria	p_Proteobacteria	c_Gammaproteobacteria	o_Pseudomonadales	f_Pseudomonadaceae	g_Azorhizophilus	s_ASV0249
ASV0250	k_Bacteria	p_Proteobacteria	c_Gammaproteobacteria	o_Pseudomonadales	f_Pseudomonadaceae	g_Pseudomonas	s_ASV0250
ASV0251	k_Bacteria	p_Proteobacteria	c_Gammaproteobacteria	o_Salinisphaerales	f_Solimonadaceae	g_Alkanibacter	s_ASV0251
ASV0252	k_Bacteria	p_Proteobacteria	c_Gammaproteobacteria	o_Steroidobacterales	f_Steroidobacteraceae	g_Steroidobacter	s_ASV0252
ASV0253	k_Bacteria	p_Proteobacteria	c_Gammaproteobacteria	o_WD260	f_ASV0253	g_ASV0253	s_ASV0253
ASV0254	k_Bacteria	p_Proteobacteria	c_Gammaproteobacteria	o_Xanthomonadales	f_Rhodanobacteraceae	g_Chujaibacter	s_ASV0254
ASV0255	k_Bacteria	p_Proteobacteria	c_Gammaproteobacteria	o_Xanthomonadales	f_Xanthomonadaceae	g_Lysobacter	s_ASV0255
ASV0256	k_Bacteria	p_Proteobacteria	c_ASV0256	o_ASV0256	f_ASV0256	g_ASV0256	s_ASV0256
ASV0257	k_Bacteria	p_Tenericutes	c_Mollicutes	o_Anaeroplasmatales	f_Anaeroplasmataceae	g_Anaeroplasma	s_ASV0257
ASV0258	k_Bacteria	p_Tenericutes	c_Mollicutes	o_Mollicutes_RF39	f_ASV0258	g_ASV0258	s_ASV0258
ASV0259	k_Bacteria	p_Tenericutes	c_Mollicutes	o_Mycoplasmatales	f_Mycoplasmataceae	g_Mycoplasma	s_ASV0259
ASV0260	k_Bacteria	p_Tenericutes	c_Mollicutes	o_ASV0260	f_ASV0260	g_ASV0260	s_ASV0260
ASV0261	k_Bacteria	p_Verrucomicrobia	c_Verrucomicrobiae	o_Pedosphaerales	f_Pedosphaeraceae	g_ASV0261	s_ASV0261
ASV0262	k_Bacteria	p_Verrucomicrobia	c_Verrucomicrobiae	o_Verrucomicrobiales	f_Akkermansiaceae	g_Akkermansia	s_ASV0262
ASV0263	k_Bacteria	p_WPS-2	c_ASV0263	o_ASV0263	f_ASV0263	g_ASV0263	s_ASV0263

## Sheet: SuppTable 5.0
Supplemental Table 1.1: Three month classical univariate analysis results for bacterial features associated with APOE. Significance cutoff marked by line.
Dominant Model of Allelic Affect										Co-dominant Model of Allelic Affect
Males					Females					Males					Females
Feature	Pvalues	FDR	Statistics		Feature	Pvalues	FDR	Statistics		Feature	Pvalues	FDR	Statistics		Feature	Pvalues	FDR	Statistics
ASV0169	8.4631e-05	0.0026257	18.754		ASV0035	0.026084	0.57777	7.2929		ASV0007	0.00038955	0.015177	20.546		ASV0056	0.017059	0.59618	12.04
ASV0102	0.00011068	0.0026257	18.218		ASV0111	0.036168	0.57777	6.6391		ASV0169	0.00058748	0.015177	19.642		ASV0038	0.021674	0.59618	11.479
ASV0007	0.00015775	0.0026257	17.509		ASV0038	0.042692	0.57777	6.3075		ASV0102	0.00072271	0.015177	19.185		ASV0191	0.053764	0.59618	9.3117
ASV0195	0.00018712	0.0026257	17.168		ASV0056	0.045685	0.57777	6.172		ASV0139	0.0015935	0.017643	17.431		ASV0070	0.088926	0.59618	8.0734
ASV0139	0.00020839	0.0026257	16.952		ASV0099	0.047531	0.57777	6.0927		ASV0195	0.0016117	0.017643	17.406		ASV0088	0.099032	0.59618	7.8039
ASV0191	0.00050504	0.0053029	15.182		ASV0192	0.055026	0.57777	5.7999		ASV0191	0.0016803	0.017643	17.313		ASV0192	0.10188	0.59618	7.7327
ASV0113	0.0011165	0.010049	13.595		ASV0169	0.073962	0.61522	5.2084		ASV0170	0.0023945	0.021551	16.521		ASV0062	0.10333	0.59618	7.697
ASV0065	0.0017182	0.012705	12.733		ASV0062	0.078123	0.61522	5.0989		ASV0113	0.0027981	0.022035	16.171		ASV0203	0.10616	0.59618	7.6288
ASV0170	0.0018149	0.012705	12.623		ASV0007	0.087929	0.6155	4.8625		ASV0065	0.0094079	0.065855	13.417		ASV0035	0.11851	0.59618	7.3499
ASV0124	0.0066873	0.04213	10.015		ASV0112	0.12319	0.76319	4.188		ASV0129	0.015106	0.095169	12.323		ASV0169	0.12129	0.59618	7.291
ASV0172	0.0074402	0.042612	9.8017		ASV0129	0.14679	0.76319	3.8375		ASV0090	0.017427	0.099807	11.99		ASV0099	0.13795	0.59618	6.9613
ASV0230	0.012918	0.067821	8.6982		ASV0044	0.15051	0.76319	3.7875		ASV0230	0.019113	0.10034	11.774		ASV0111	0.15298	0.59618	6.6938
ASV0129	0.015791	0.076526	8.2966		ASV0113	0.15748	0.76319	3.6969		ASV0163	0.02755	0.12699	10.914		ASV0129	0.15655	0.59618	6.6338
ASV0163	0.032537	0.14011	6.8508		ASV0162	0.20933	0.82208	3.1277		ASV0172	0.028221	0.12699	10.857		ASV0151	0.15948	0.59618	6.5856
ASV0090	0.035683	0.14011	6.6662		ASV0151	0.21492	0.82208	3.075		ASV0124	0.039173	0.16452	10.076		ASV0109	0.16131	0.59618	6.5557
ASV0112	0.03593	0.14011	6.6524		ASV0108	0.21721	0.82208	3.0538		ASV0152	0.04489	0.17675	9.7482		ASV0139	0.16142	0.59618	6.554
ASV0258	0.0382	0.14011	6.5299		ASV0193	0.22183	0.82208	3.0117		ASV0193	0.052631	0.19504	9.3634		ASV0257	0.16401	0.59618	6.5125
ASV0141	0.040033	0.14011	6.4361		ASV0150	0.27007	0.91103	2.6181		ASV0125	0.060047	0.21016	9.0425		ASV0036	0.17034	0.59618	6.4133
ASV0034	0.055348	0.18352	5.7882		ASV0131	0.27475	0.91103	2.5838		ASV0141	0.078681	0.26089	8.3777		ASV0050	0.2057	0.60027	5.9136
ASV0193	0.062475	0.1911	5.546		ASV0034	0.29696	0.93542	2.4283		ASV0036	0.084548	0.26633	8.1992		ASV0150	0.22069	0.60027	5.7244
ASV0116	0.063699	0.1911	5.5072		ASV0141	0.3256	0.95805	2.2441		ASV0112	0.090144	0.27043	8.0394		ASV0055	0.22088	0.60027	5.7221
ASV0035	0.075364	0.20871	5.1709		ASV0109	0.35192	0.95805	2.0887		ASV0150	0.12314	0.34026	7.2524		ASV0108	0.2246	0.60027	5.6771
ASV0175	0.076196	0.20871	5.1489		ASV0167	0.35231	0.95805	2.0865		ASV0116	0.12471	0.34026	7.22		ASV0007	0.23199	0.60027	5.5893
ASV0150	0.091278	0.2396	4.7877		ASV0139	0.36764	0.95805	2.0013		ASV0122	0.13389	0.34026	7.0381		ASV0162	0.27015	0.60027	5.1715
ASV0111	0.10427	0.25946	4.5216		ASV0098	0.40299	0.95805	1.8177		ASV0035	0.13502	0.34026	7.0164		ASV0165	0.28003	0.60027	5.0716
ASV0038	0.10708	0.25946	4.4684		ASV0230	0.49344	0.95805	1.4127		ASV0038	0.16875	0.4089	6.4378		ASV0134	0.28263	0.60027	5.0458
ASV0055	0.11918	0.27809	4.2542		ASV0148	0.53343	0.95805	1.2569		ASV0034	0.17899	0.41764	6.283		ASV0065	0.28583	0.60027	5.0143
ASV0192	0.14383	0.32363	3.8782		ASV0173	0.60165	0.95805	1.0162		ASV0109	0.21356	0.48051	5.813		ASV0122	0.30341	0.60027	4.8465
ASV0122	0.15101	0.32806	3.7808		ASV0221	0.60203	0.95805	1.0149		ASV0183	0.24045	0.50505	5.4918		ASV0098	0.31866	0.60027	4.7073
ASV0044	0.18557	0.38949	3.3686		ASV0122	0.61258	0.95805	0.98015		ASV0192	0.2405	0.50505	5.4912		ASV0172	0.32442	0.60027	4.6563
ASV0183	0.19165	0.38949	3.3041		ASV0134	0.62917	0.95805	0.92672		ASV0088	0.25919	0.50799	5.286		ASV0194	0.33657	0.60027	4.5508
ASV0125	0.20202	0.39772	3.1988		ASV0220	0.64671	0.95805	0.87171		ASV0194	0.25999	0.50799	5.2775		ASV0193	0.33996	0.60027	4.5219
ASV0138	0.2208	0.42153	3.021		ASV0257	0.64941	0.95805	0.86338		ASV0103	0.26609	0.50799	5.2134		ASV0044	0.34751	0.60027	4.4584
ASV0162	0.2597	0.48122	2.6964		ASV0172	0.65902	0.95805	0.83401		ASV0111	0.27804	0.5152	5.0914		ASV0167	0.35096	0.60027	4.4297
ASV0194	0.27778	0.49456	2.5619		ASV0144	0.66461	0.95805	0.81712		ASV0258	0.31366	0.54719	4.7524		ASV0112	0.35189	0.60027	4.422
ASV0257	0.2893	0.49456	2.4806		ASV0203	0.67828	0.95805	0.77638		ASV0203	0.31684	0.54719	4.7237		ASV0141	0.35317	0.60027	4.4115
ASV0144	0.29046	0.49456	2.4726		ASV0185	0.70075	0.95805	0.71121		ASV0050	0.32304	0.54719	4.6685		ASV0131	0.35793	0.60027	4.3725
ASV0152	0.31435	0.52117	2.3145		ASV0171	0.70394	0.95805	0.70214		ASV0037	0.33005	0.54719	4.607		ASV0220	0.36716	0.60027	4.2981
ASV0070	0.33956	0.54748	2.1602		ASV0170	0.71424	0.95805	0.67308		ASV0055	0.38212	0.61727	4.1806		ASV0034	0.37187	0.60027	4.2608
ASV0134	0.34761	0.54748	2.1134		ASV0191	0.72822	0.95805	0.63431		ASV0062	0.39511	0.62229	4.0814		ASV0113	0.38924	0.60027	4.1258
ASV0108	0.39974	0.61423	1.8339		ASV0125	0.74544	0.95805	0.58757		ASV0044	0.44201	0.67919	3.7423		ASV0185	0.39065	0.60027	4.1151
ASV0165	0.43878	0.64407	1.6475		ASV0195	0.75535	0.95805	0.56116		ASV0138	0.45609	0.68414	3.6456		ASV0116	0.45183	0.66792	3.6746
ASV0182	0.4396	0.64407	1.6438		ASV0037	0.77861	0.95805	0.50049		ASV0257	0.47575	0.69703	3.514		ASV0258	0.45588	0.66792	3.647
ASV0220	0.46747	0.66934	1.5208		ASV0163	0.77864	0.95805	0.5004		ASV0070	0.5169	0.7401	3.25		ASV0161	0.46962	0.67241	3.5546
ASV0036	0.48779	0.6829	1.4358		ASV0102	0.78641	0.95805	0.48054		ASV0162	0.53795	0.75313	3.12		ASV0037	0.58172	0.79408	2.8588
ASV0221	0.53588	0.73392	1.2477		ASV0165	0.79098	0.95805	0.46897		ASV0165	0.57489	0.7584	2.8989		ASV0230	0.58323	0.79408	2.85
ASV0109	0.61023	0.79186	0.98785		ASV0116	0.80277	0.95805	0.43936		ASV0185	0.57728	0.7584	2.8848		ASV0103	0.59241	0.79408	2.7967
ASV0173	0.61356	0.79186	0.97695		ASV0138	0.80369	0.95805	0.43709		ASV0056	0.58118	0.7584	2.862		ASV0163	0.61934	0.81101	2.6423
ASV0203	0.63185	0.79186	0.91821		ASV0124	0.81461	0.95805	0.41009		ASV0182	0.5957	0.7584	2.7776		ASV0148	0.64596	0.81101	2.4926
ASV0185	0.63997	0.79186	0.89265		ASV0154	0.82378	0.95805	0.38769		ASV0173	0.6019	0.7584	2.7419		ASV0102	0.65449	0.81101	2.4451
ASV0062	0.64103	0.79186	0.88936		ASV0183	0.85682	0.95805	0.30905		ASV0108	0.63301	0.75985	2.5652		ASV0144	0.65653	0.81101	2.4338
ASV0180	0.67271	0.81501	0.79288		ASV0194	0.86922	0.95805	0.28032		ASV0134	0.63702	0.75985	2.5426		ASV0221	0.70291	0.8516	2.1788
ASV0056	0.69872	0.83055	0.71701		ASV0050	0.87288	0.95805	0.2719		ASV0154	0.63924	0.75985	2.5302		ASV0195	0.77099	0.91646	1.8082
ASV0131	0.72681	0.84795	0.63817		ASV0258	0.87335	0.95805	0.27085		ASV0131	0.66458	0.77534	2.3892		ASV0124	0.81404	0.949	1.5707
ASV0097	0.79564	0.91137	0.45721		ASV0049	0.88388	0.95805	0.24688		ASV0167	0.6947	0.79071	2.2237		ASV0170	0.84294	0.949	1.4072
ASV0088	0.82614	0.92941	0.38198		ASV0088	0.88388	0.95805	0.24688		ASV0144	0.70285	0.79071	2.1791		ASV0125	0.87494	0.949	1.2191
ASV0050	0.85756	0.94783	0.30733		ASV0070	0.90147	0.95805	0.20745		ASV0220	0.7223	0.79833	2.0732		ASV0154	0.88414	0.949	1.1631
ASV0154	0.91221	0.97543	0.18378		ASV0152	0.90377	0.95805	0.20236		ASV0148	0.75065	0.81536	1.919		ASV0173	0.88857	0.949	1.1357
ASV0049	0.92112	0.97543	0.16433		ASV0065	0.90847	0.95805	0.19198		ASV0104	0.79059	0.84419	1.7007		ASV0138	0.90452	0.949	1.0345
ASV0148	0.92898	0.97543	0.14733		ASV0036	0.91243	0.95805	0.18329		ASV0180	0.80709	0.84744	1.6095		ASV0152	0.91126	0.949	0.99034
ASV0037	0.96316	0.99187	0.075073		ASV0161	0.93338	0.96398	0.13789		ASV0221	0.84291	0.86687	1.4074		ASV0171	0.91887	0.949	0.9392
ASV0103	0.98217	0.99187	0.035975		ASV0055	0.96056	0.97605	0.080476		ASV0187	0.85311	0.86687	1.3484		ASV0049	0.94529	0.94989	0.74794
ASV0098	0.99187	0.99187	0.016318		ASV0103	0.98077	0.98077	0.038841		ASV0049	0.94998	0.94998	0.71088		ASV0183	0.94989	0.94989	0.71159

## Sheet: SuppTable 5.1
Supplemental Table 1.1: Three month classical univariate analysis results for bacterial genera associated with APOE. Significance cutoff marked by line.
Dominant Model of Allelic Affect										Co-dominant Model of Allelic Affect
Males					Females					Males					Females
Genus	Pvalues	FDR	Statistics		Genus	Pvalues	FDR	Statistics		Genus	Pvalues	FDR	Statistics		Genus	Pvalues	FDR	Statistics
Ruminiclostridium	7.185e-05	0.0023846	19.082		Olsenella	0.026084	0.57777	7.2929		Bifidobacterium	0.00045474	0.015732	20.206		Alistipes	0.017059	0.59618	12.04
ASV0102	7.5701e-05	0.0023846	18.977		A2	0.036168	0.57777	6.6391		Ruminiclostridium	0.00051085	0.015732	19.95		ASV0038	0.021674	0.59618	11.479
ASV0139	0.00013662	0.0026439	17.797		ASV0038	0.042692	0.57777	6.3075		ASV0102	0.00074913	0.015732	19.106		Dubosiella	0.053764	0.59618	9.3117
Bifidobacterium	0.00016787	0.0026439	17.385		Alistipes	0.045685	0.57777	6.172		Turicibacter	0.0011633	0.018322	18.131		Mucispirillum	0.088926	0.59618	8.0734
Turicibacter	0.00025587	0.003224	16.542		Clostridium_sensu_stricto_1	0.047531	0.57777	6.0927		ASV0139	0.0017158	0.019174	17.266		Lactobacillus	0.099032	0.59618	7.8039
Dubosiella	0.00058992	0.0061942	14.871		Erysipelatoclostridium	0.055026	0.57777	5.7999		Dubosiella	0.0018261	0.019174	17.127		Erysipelatoclostridium	0.10188	0.59618	7.7327
Ruminiclostridium_5	0.00077152	0.0069437	14.334		Ruminiclostridium	0.073962	0.61522	5.2084		Acetatifactor	0.0026566	0.023909	16.288		Parabacteroides	0.10333	0.59618	7.697
Acetatifactor	0.0012592	0.0099158	13.355		Parabacteroides	0.078123	0.61522	5.0989		Ruminiclostridium_5	0.0033945	0.026732	15.736		Candidatus_Saccharimonas	0.10616	0.59618	7.6288
ASV0065	0.0021428	0.014999	12.291		Bifidobacterium	0.087929	0.6155	4.8625		ASV0065	0.011991	0.083938	12.858		Olsenella	0.11851	0.59618	7.3499
Lachnoclostridium	0.0053654	0.033802	10.456		ASF356	0.12319	0.76319	4.188		Lachnospiraceae_NK4A136_group	0.019379	0.12209	11.742		Ruminiclostridium	0.12129	0.59618	7.291
Parasutterella	0.0080037	0.043124	9.6557		Lachnospiraceae_NK4A136_group	0.14679	0.76319	3.8375		Lachnoclostridium	0.029919	0.16281	10.718		Clostridium_sensu_stricto_1	0.13795	0.59618	6.9613
Ruminiclostridium_9	0.0082141	0.043124	9.6038		Bacteroides	0.15051	0.76319	3.7875		Oscillibacter	0.031011	0.16281	10.633		A2	0.15298	0.59618	6.6938
Lachnospiraceae_NK4A136_group	0.01376	0.066685	8.5719		Acetatifactor	0.15748	0.76319	3.6969		Ruminiclostridium_9	0.034589	0.16299	10.373		Lachnospiraceae_NK4A136_group	0.15655	0.59618	6.6338
Olsenella	0.017744	0.079435	8.0634		Intestinimonas	0.20933	0.82208	3.1277		Parasutterella	0.038266	0.16299	10.132		Romboutsia	0.15948	0.59618	6.5856
ASV0150	0.020778	0.079435	7.7477		Romboutsia	0.21492	0.82208	3.075		Anaerotruncus	0.038806	0.16299	10.098		ASV0109	0.16131	0.59618	6.5557
ASF356	0.02079	0.079435	7.7465		Family_XIII_UCG_001	0.21721	0.82208	3.0538		Faecalibaculum	0.049022	0.19303	9.5355		ASV0139	0.16142	0.59618	6.554
Oscillibacter	0.021435	0.079435	7.6855		Faecalibaculum	0.22183	0.82208	3.0117		Ruminococcaceae_UCG_003	0.054727	0.19955	9.2685		Anaeroplasma	0.16401	0.59618	6.5125
Roseburia	0.03947	0.13815	6.4644		ASV0150	0.27007	0.91103	2.6181		Roseburia	0.057015	0.19955	9.1688		DNF00809	0.17034	0.59618	6.4133
Faecalibaculum	0.058977	0.18595	5.6612		Lachnospiraceae_UCG_001	0.27475	0.91103	2.5838		Lachnospiraceae_FCS020_group	0.061029	0.20236	9.0028		ASV0050	0.2057	0.60027	5.9136
Coriobacteriaceae_UCG_002	0.059644	0.18595	5.6387		Coriobacteriaceae_UCG_002	0.29696	0.93542	2.4283		DNF00809	0.068404	0.21547	8.7232		ASV0150	0.22069	0.60027	5.7244
Anaerosporobacter	0.061982	0.18595	5.5618		Roseburia	0.3256	0.95805	2.2441		GCA_900066225	0.083065	0.24919	8.2432		Prevotellaceae_UCG_001	0.22088	0.60027	5.7221
GCA_900066575	0.069759	0.19976	5.3254		ASV0109	0.35192	0.95805	2.0887		ASF356	0.11338	0.32469	7.4623		Family_XIII_UCG_001	0.2246	0.60027	5.6771
Hydrogenoanaerobacterium	0.075476	0.20674	5.1679		Phocea	0.35231	0.95805	2.0865		Anaerosporobacter	0.12809	0.35087	7.1515		Bifidobacterium	0.23199	0.60027	5.5893
Erysipelatoclostridium	0.094363	0.2477	4.7212		ASV0139	0.36764	0.95805	2.0013		Olsenella	0.13908	0.35822	6.9403		Intestinimonas	0.27015	0.60027	5.1715
ASV0258	0.10945	0.27582	4.4245		Candidatus_Arthromitus	0.40299	0.95805	1.8177		ASV0258	0.14215	0.35822	6.8839		ASV0165	0.28003	0.60027	5.0716
ASV0194	0.12041	0.2789	4.2337		Parasutterella	0.49344	0.95805	1.4127		Marvinbryantia	0.15734	0.38125	6.6207		Lachnospiraceae_UCG_006	0.28263	0.60027	5.0458
ASV0038	0.12374	0.2789	4.1792		ASV0148	0.53343	0.95805	1.2569		GCA_900066575	0.175	0.40232	6.3424		ASV0065	0.28583	0.60027	5.0143
Romboutsia	0.12395	0.2789	4.1757		Ruminococcaceae_NK4A214_group	0.60165	0.95805	1.0162		Coriobacteriaceae_UCG_002	0.18268	0.40232	6.2291		GCA_900066575	0.30341	0.60027	4.8465
Prevotellaceae_UCG_001	0.15758	0.34234	3.6956		ASV0221	0.60203	0.95805	1.0149		ASV0150	0.18519	0.40232	6.193		Candidatus_Arthromitus	0.31866	0.60027	4.7073
Lachnospiraceae_FCS020_group	0.17565	0.35129	3.4785		GCA_900066575	0.61258	0.95805	0.98015		Ruminococcaceae_UCG_014	0.2127	0.44409	5.8238		Ruminiclostridium_9	0.32442	0.60027	4.6563
Ruminococcaceae_UCG_014	0.17591	0.35129	3.4755		Lachnospiraceae_UCG_006	0.62917	0.95805	0.92672		A2	0.21852	0.44409	5.7511		ASV0194	0.33657	0.60027	4.5508
A2	0.17843	0.35129	3.4471		Desulfovibrio	0.64671	0.95805	0.87171		ASV0194	0.24676	0.46089	5.421		Faecalibaculum	0.33996	0.60027	4.5219
Bacteroides	0.2077	0.39652	3.1433		Anaeroplasma	0.64941	0.95805	0.86338		Lactobacillus	0.25682	0.46089	5.3113		Bacteroides	0.34751	0.60027	4.4584
Marvinbryantia	0.22105	0.40458	3.0188		Ruminiclostridium_9	0.65902	0.95805	0.83401		Defluviitaleaceae_UCG_011	0.27317	0.46089	5.1406		Phocea	0.35096	0.60027	4.4297
Intestinimonas	0.22477	0.40458	2.9854		Tyzzerella_3	0.66461	0.95805	0.81712		ASV0050	0.27409	0.46089	5.1313		ASF356	0.35189	0.60027	4.422
Anaeroplasma	0.3027	0.50874	2.39		Candidatus_Saccharimonas	0.67828	0.95805	0.77638		ASV0038	0.27428	0.46089	5.1294		Roseburia	0.35317	0.60027	4.4115
Mucispirillum	0.31247	0.50874	2.3265		Ruminococcus_1	0.70075	0.95805	0.71121		Erysipelatoclostridium	0.27496	0.46089	5.1225		Lachnospiraceae_UCG_001	0.35793	0.60027	4.3725
Tyzzerella_3	0.31731	0.50874	2.2957		Ruminiclostridium_6	0.70394	0.95805	0.70214		Candidatus_Saccharimonas	0.278	0.46089	5.0919		Desulfovibrio	0.36716	0.60027	4.2981
Lachnospiraceae_UCG_006	0.3193	0.50874	2.2833		Ruminiclostridium_5	0.71424	0.95805	0.67308		Ruminococcaceae_UCG_009	0.35565	0.56681	4.3911		Coriobacteriaceae_UCG_002	0.37187	0.60027	4.2608
ASV0109	0.32301	0.50874	2.2601		Dubosiella	0.72822	0.95805	0.63431		Enterorhabdus	0.35988	0.56681	4.3567		Acetatifactor	0.38924	0.60027	4.1258
Desulfovibrio	0.34922	0.53661	2.1041		Lachnospiraceae_FCS020_group	0.74544	0.95805	0.58757		Parabacteroides	0.38363	0.58563	4.1689		Ruminococcus_1	0.39065	0.60027	4.1151
Family_XIII_UCG_001	0.40663	0.60994	1.7997		Turicibacter	0.75535	0.95805	0.56116		Prevotellaceae_UCG_001	0.39042	0.58563	4.1169		Anaerosporobacter	0.45183	0.66792	3.6746
Anaerotruncus	0.42039	0.61593	1.7331		Enterorhabdus	0.77861	0.95805	0.50049		Bacteroides	0.41235	0.60415	3.9534		ASV0258	0.45588	0.66792	3.647
Ruminococcaceae_UCG_013	0.4396	0.62943	1.6438		Oscillibacter	0.77864	0.95805	0.5004		ASV0109	0.4659	0.6629	3.5795		Hydrogenoanaerobacterium	0.46962	0.67241	3.5546
ASV0165	0.46325	0.64854	1.539		ASV0102	0.78641	0.95805	0.48054		Anaeroplasma	0.4735	0.6629	3.5289		Enterorhabdus	0.58172	0.79408	2.8588
DNF00809	0.51167	0.68777	1.3402		ASV0165	0.79098	0.95805	0.46897		Intestinimonas	0.51827	0.70713	3.2414		Parasutterella	0.58323	0.79408	2.85
ASV0221	0.5131	0.68777	1.3346		Anaerosporobacter	0.80277	0.95805	0.43936		Mucispirillum	0.52754	0.70713	3.1839		Defluviitaleaceae_UCG_011	0.59241	0.79408	2.7967
Ruminococcaceae_NK4A214_group	0.57886	0.75976	1.0934		Marvinbryantia	0.80369	0.95805	0.43709		Ruminococcaceae_NK4A214_group	0.58453	0.73453	2.8425		Oscillibacter	0.61934	0.81101	2.6423
Candidatus_Saccharimonas	0.61228	0.78309	0.98115		Lachnoclostridium	0.81461	0.95805	0.41009		Candidatus_Arthromitus	0.58725	0.73453	2.8266		ASV0148	0.64596	0.81101	2.4926
Parabacteroides	0.6215	0.78309	0.95124		Butyricicoccus	0.82378	0.95805	0.38769		ASV0165	0.58993	0.73453	2.811		ASV0102	0.65449	0.81101	2.4451
Alistipes	0.65491	0.80901	0.8465		Ruminococcaceae_UCG_014	0.85682	0.95805	0.30905		Ruminococcaceae_UCG_013	0.5957	0.73453	2.7776		Tyzzerella_3	0.65653	0.81101	2.4338
Anaerofustis	0.69211	0.83852	0.73601		ASV0194	0.86922	0.95805	0.28032		Alistipes	0.60628	0.73453	2.7168		ASV0221	0.70291	0.8516	2.1788
Lachnospiraceae_UCG_001	0.74476	0.88528	0.58938		ASV0050	0.87288	0.95805	0.2719		Butyricicoccus	0.63247	0.7518	2.5682		Turicibacter	0.77099	0.91646	1.8082
Lactobacillus	0.78244	0.88597	0.49066		ASV0258	0.87335	0.95805	0.27085		Lachnospiraceae_UCG_001	0.64834	0.7545	2.4794		Lachnoclostridium	0.81404	0.949	1.5707
ASV0050	0.79757	0.88597	0.45237		Lactobacillus	0.88388	0.95805	0.24688		Ruminococcus_1	0.65869	0.7545	2.4218		Ruminiclostridium_5	0.84294	0.949	1.4072
ASV0148	0.79839	0.88597	0.4503		Muribaculum	0.88388	0.95805	0.24688		Desulfovibrio	0.71736	0.79568	2.1001		Lachnospiraceae_FCS020_group	0.87494	0.949	1.2191
Ruminococcus_1	0.80159	0.88597	0.44232		Mucispirillum	0.90147	0.95805	0.20745		Tyzzerella_3	0.7199	0.79568	2.0863		Butyricicoccus	0.88414	0.949	1.1631
Defluviitaleaceae_UCG_011	0.82006	0.89076	0.39675		Anaerotruncus	0.90377	0.95805	0.20236		Lachnospiraceae_UCG_006	0.76105	0.82666	1.8624		Ruminococcaceae_NK4A214_group	0.88857	0.949	1.1357
UBA1819	0.89896	0.95991	0.21303		ASV0065	0.90847	0.95805	0.19198		Family_XIII_UCG_001	0.81504	0.85058	1.5651		Marvinbryantia	0.90452	0.949	1.0345
Butyricicoccus	0.91809	0.96399	0.17093		DNF00809	0.91243	0.95805	0.18329		UBA1819	0.82218	0.85058	1.5251		Anaerotruncus	0.91126	0.949	0.99034
Muribaculum	0.9676	0.99185	0.065878		Hydrogenoanaerobacterium	0.93338	0.96398	0.13789		ASV0221	0.82357	0.85058	1.5173		Ruminiclostridium_6	0.91887	0.949	0.9392
Ruminococcaceae_UCG_009	0.97611	0.99185	0.048359		Prevotellaceae_UCG_001	0.96056	0.97605	0.080476		ASV0148	0.83785	0.85136	1.4364		Muribaculum	0.94529	0.94989	0.74794
Enterorhabdus	0.9919	0.9919	0.016266		Defluviitaleaceae_UCG_011	0.98077	0.98077	0.038841		Muribaculum	0.97155	0.97155	0.51976		Ruminococcaceae_UCG_014	0.94989	0.94989	0.71159

## Sheet: SuppTable 5.2
Supplemental Table 1.1: Three month classical univariate analysis results for bacterial families associated with APOE. Significance cutoff marked by line.
Dominant Model of Allelic Affect										Co-dominant Model of Allelic Affect
Males					Females					Males					Females
Family	Pvalues	FDR	Statistics		Family	Pvalues	FDR	Statistics		Family	Pvalues	FDR	Statistics		Family	Pvalues	FDR	Statistics
Clostridiales_vadinBB60_group	9.392e-05	0.0024419	18.546		Clostridiaceae_1	0.028945	0.45723	7.0847		Bifidobacteriaceae	0.00045474	0.0093641	20.206		Rikenellaceae	0.017059	0.39431	12.04
Bifidobacteriaceae	0.00024633	0.0032023	16.618		Rikenellaceae	0.045685	0.45723	6.172		Clostridiales_vadinBB60_group	0.00074913	0.0093641	19.106		Clostridiaceae_1	0.051339	0.39431	9.4237
ASV0065	0.0011394	0.0098749	13.554		Atopobiaceae	0.067902	0.45723	5.3794		Erysipelotrichaceae	0.0058015	0.048346	14.522		Atopobiaceae	0.083915	0.39431	8.2179
Erysipelotrichaceae	0.0017973	0.011683	12.643		Tannerellaceae	0.078123	0.45723	5.0989		ASV0065	0.011991	0.069883	12.858		Deferribacteraceae	0.088926	0.39431	8.0734
Ruminococcaceae	0.0031035	0.016138	11.55		Bifidobacteriaceae	0.087929	0.45723	4.8625		Ruminococcaceae	0.013977	0.069883	12.503		Lactobacillaceae	0.099032	0.39431	7.8039
Burkholderiaceae	0.0075099	0.032543	9.7831		Bacteroidaceae	0.15051	0.62088	3.7875		Burkholderiaceae	0.038266	0.15944	10.132		Tannerellaceae	0.10333	0.39431	7.697
Peptococcaceae	0.016746	0.062198	8.1793		Desulfovibrionaceae	0.17743	0.62088	3.4583		Lachnospiraceae	0.071968	0.25703	8.5981		Saccharimonadaceae	0.10616	0.39431	7.6288
Lachnospiraceae	0.020205	0.065667	7.8036		Ruminococcaceae	0.19603	0.62088	3.2589		Eggerthellaceae	0.10109	0.3159	7.7522		Peptostreptococcaceae	0.15948	0.43084	6.5856
Atopobiaceae	0.086205	0.24904	4.902		Peptostreptococcaceae	0.21492	0.62088	3.075		ASV0258	0.14215	0.38591	6.8839		Anaeroplasmataceae	0.16401	0.43084	6.5125
ASV0258	0.10042	0.26108	4.5968		Peptococcaceae	0.27007	0.70219	2.6181		Atopobiaceae	0.15436	0.38591	6.6704		Family_XIII	0.19234	0.43084	6.0926
Prevotellaceae	0.12111	0.28626	4.2221		Family_XIII	0.47091	0.95647	1.5062		Peptococcaceae	0.18519	0.42089	6.193		Peptococcaceae	0.22069	0.43084	5.7244
Peptostreptococcaceae	0.14739	0.31934	3.8294		Burkholderiaceae	0.49344	0.95647	1.4127		Lactobacillaceae	0.25682	0.49642	5.3113		Prevotellaceae	0.22088	0.43084	5.7221
Eggerthellaceae	0.20083	0.40166	3.2106		Lachnospiraceae	0.52971	0.95647	1.2708		Defluviitaleaceae	0.27317	0.49642	5.1406		Ruminococcaceae	0.22702	0.43084	5.6481
Bacteroidaceae	0.22687	0.41961	2.9668		ASV0148	0.53343	0.95647	1.2569		Saccharimonadaceae	0.278	0.49642	5.0919		Bifidobacteriaceae	0.23199	0.43084	5.5893
Deferribacteraceae	0.24208	0.41961	2.8369		Eggerthellaceae	0.55181	0.95647	1.1891		Tannerellaceae	0.38363	0.6064	4.1689		Desulfovibrionaceae	0.27862	0.46073	5.0857
Anaeroplasmataceae	0.28891	0.46947	2.4833		Anaeroplasmataceae	0.64941	0.98337	0.86338		Prevotellaceae	0.39042	0.6064	4.1169		ASV0065	0.28583	0.46073	5.0143
Saccharimonadaceae	0.51553	0.78846	1.3251		Saccharimonadaceae	0.67828	0.98337	0.77638		Bacteroidaceae	0.41235	0.6064	3.9534		Eggerthellaceae	0.30125	0.46073	4.8667
Rikenellaceae	0.5597	0.80795	1.1607		Clostridiales_vadinBB60_group	0.78641	0.98337	0.48054		Anaeroplasmataceae	0.4735	0.65764	3.5289		Bacteroidaceae	0.34751	0.47641	4.4584
Desulfovibrionaceae	0.66226	0.80795	0.82419		ASV0258	0.87335	0.98337	0.27085		Deferribacteraceae	0.52754	0.69413	3.1839		Erysipelotrichaceae	0.34815	0.47641	4.4531
Eubacteriaceae	0.67091	0.80795	0.79823		Lactobacillaceae	0.88388	0.98337	0.24688		Clostridiaceae_1	0.58725	0.72176	2.8266		ASV0258	0.45588	0.59264	3.647
Tannerellaceae	0.67436	0.80795	0.78797		Deferribacteraceae	0.90147	0.98337	0.20745		Rikenellaceae	0.60628	0.72176	2.7168		Lachnospiraceae	0.57509	0.65449	2.8977
Lactobacillaceae	0.70763	0.80795	0.69167		ASV0065	0.90847	0.98337	0.19198		Muribaculaceae	0.67702	0.76935	2.3206		Burkholderiaceae	0.58323	0.65449	2.85
Family_XIII	0.71473	0.80795	0.6717		Erysipelotrichaceae	0.92735	0.98337	0.15085		Family_XIII	0.76227	0.82856	1.8557		Defluviitaleaceae	0.59241	0.65449	2.7967
Muribaculaceae	0.8297	0.89884	0.37339		Prevotellaceae	0.96056	0.98337	0.080476		ASV0148	0.83785	0.87276	1.4364		Muribaculaceae	0.62344	0.65449	2.6191
ASV0148	0.95638	0.98687	0.089205		Defluviitaleaceae	0.98077	0.98337	0.038841		Desulfovibrionaceae	0.96698	0.96698	0.56399		ASV0148	0.64596	0.65449	2.4926
Defluviitaleaceae	0.98687	0.98687	0.02643		Muribaculaceae	0.98337	0.98337	0.033545							Clostridiales_vadinBB60_group	0.65449	0.65449	2.4451

## Sheet: SuppTable 5.3
Supplemental Table 2.2: Three month classical univariate analysis results for bacterial orders associated with APOE. Significance cutoff marked by line.
Dominant Model of Allelic Affect										Co-dominant Model of Allelic Affect
Males					Females					Males					Females
Order	Pvalues	FDR	Statistics		Order	Pvalues	FDR	Statistics		Order	Pvalues	FDR	Statistics		Order	Pvalues	FDR	Statistics
Bifidobacteriales	0.00018016	0.0023421	17.243		Bifidobacteriales	0.087929	0.76887	4.8625		Bifidobacteriales	0.00045474	0.0059116	20.206		Deferribacterales	0.088926	0.34502	8.0734
Erysipelotrichales	0.0017973	0.0098944	12.643		Coriobacteriales	0.147	0.76887	3.8347		Erysipelotrichales	0.0058015	0.03771	14.522		Clostridiales	0.093652	0.34502	7.944
Gastranaerophilales	0.0024114	0.0098944	12.055		Desulfovibrionales	0.17743	0.76887	3.4583		Gastranaerophilales	0.011991	0.04708	12.858		Lactobacillales	0.099032	0.34502	7.8039
Clostridiales	0.0030444	0.0098944	11.589		Betaproteobacteriales	0.49344	0.97057	1.4127		Clostridiales	0.014486	0.04708	12.42		Saccharimonadales	0.10616	0.34502	7.6288
Betaproteobacteriales	0.0078022	0.020286	9.7067		Anaeroplasmatales	0.64941	0.97057	0.86338		Betaproteobacteriales	0.038266	0.099491	10.132		Anaeroplasmatales	0.16401	0.41287	6.5125
Mollicutes_RF39	0.088823	0.19245	4.8422		Saccharimonadales	0.67828	0.97057	0.77638		Mollicutes_RF39	0.14215	0.308	6.8839		Bifidobacteriales	0.23199	0.41287	5.5893
Deferribacterales	0.26907	0.49179	2.6255		Clostridiales	0.77878	0.97057	0.50005		Lactobacillales	0.25682	0.45174	5.3113		Bacteroidales	0.25293	0.41287	5.3533
Anaeroplasmatales	0.30264	0.49179	2.3904		Mollicutes_RF39	0.87335	0.97057	0.27085		Saccharimonadales	0.278	0.45174	5.0919		Desulfovibrionales	0.27862	0.41287	5.0857
Coriobacteriales	0.43856	0.63347	1.6485		Lactobacillales	0.88388	0.97057	0.24688		Coriobacteriales	0.44695	0.61555	3.7081		Gastranaerophilales	0.28583	0.41287	5.0143
Saccharimonadales	0.55427	0.72055	1.1802		Deferribacterales	0.90147	0.97057	0.20745		Anaeroplasmatales	0.4735	0.61555	3.5289		Erysipelotrichales	0.34815	0.45259	4.4531
Desulfovibrionales	0.65698	0.75734	0.8402		Gastranaerophilales	0.90847	0.97057	0.19198		Deferribacterales	0.52754	0.62345	3.1839		Coriobacteriales	0.39506	0.46688	4.0817
Lactobacillales	0.73477	0.75734	0.6164		Erysipelotrichales	0.92735	0.97057	0.15085		Bacteroidales	0.76017	0.82352	1.8672		Mollicutes_RF39	0.45588	0.49387	3.647
Bacteroidales	0.75734	0.75734	0.55588		Bacteroidales	0.97057	0.97057	0.059735		Desulfovibrionales	0.96698	0.96698	0.56399		Betaproteobacteriales	0.58323	0.58323	2.85

## Sheet: SuppTable 5.4
Supplemental Table 2.2: Three month classical univariate analysis results for bacterial classes associated with APOE. Significance cutoff marked by line.
Dominant Model of Allelic Affect										Co-dominant Model of Allelic Affect
Males					Females					Males					Females
Class	Pvalues	FDR	Statistics		Class	Pvalues	FDR	Statistics		Class	Pvalues	FDR	Statistics		Class	Pvalues	FDR	Statistics
Actinobacteria	0.00016787	0.0020144	17.385		Actinobacteria	0.087929	0.70973	4.8625		Actinobacteria	0.00045474	0.0054569	20.206		Deferribacteres	0.088926	0.31848	8.0734
Erysipelotrichia	0.0017409	0.0074434	12.707		Coriobacteriia	0.147	0.70973	3.8347		Erysipelotrichia	0.0058015	0.034809	14.522		Clostridia	0.093652	0.31848	7.944
Melainabacteria	0.0021428	0.0074434	12.291		Deltaproteobacteria	0.17743	0.70973	3.4583		Melainabacteria	0.011991	0.043459	12.858		Bacilli	0.099032	0.31848	7.8039
Clostridia	0.0024811	0.0074434	11.998		Gammaproteobacteria	0.49344	0.97057	1.4127		Clostridia	0.014486	0.043459	12.42		Saccharimonadia	0.10616	0.31848	7.6288
Gammaproteobacteria	0.0080037	0.019209	9.6557		Saccharimonadia	0.67828	0.97057	0.77638		Gammaproteobacteria	0.038266	0.091838	10.132		Mollicutes	0.1908	0.38111	6.1139
Mollicutes	0.088059	0.17612	4.8595		Clostridia	0.77878	0.97057	0.50005		Mollicutes	0.25424	0.417	5.3391		Actinobacteria	0.23199	0.38111	5.5893
Deferribacteres	0.31247	0.53567	2.3265		Mollicutes	0.88358	0.97057	0.24755		Bacilli	0.25682	0.417	5.3113		Bacteroidia	0.25293	0.38111	5.3533
Coriobacteriia	0.49049	0.73574	1.4247		Bacilli	0.88388	0.97057	0.24688		Saccharimonadia	0.278	0.417	5.0919		Deltaproteobacteria	0.27862	0.38111	5.0857
Saccharimonadia	0.61228	0.79192	0.98115		Deferribacteres	0.90147	0.97057	0.20745		Coriobacteriia	0.44695	0.59593	3.7081		Melainabacteria	0.28583	0.38111	5.0143
Deltaproteobacteria	0.65994	0.79192	0.83123		Melainabacteria	0.90847	0.97057	0.19198		Deferribacteres	0.52754	0.63305	3.1839		Erysipelotrichia	0.34815	0.41777	4.4531
Bacilli	0.78244	0.81799	0.49066		Erysipelotrichia	0.92735	0.97057	0.15085		Bacteroidia	0.76017	0.82928	1.8672		Coriobacteriia	0.39506	0.43097	4.0817
Bacteroidia	0.81799	0.81799	0.40181		Bacteroidia	0.97057	0.97057	0.059735		Deltaproteobacteria	0.96698	0.96698	0.56399		Gammaproteobacteria	0.58323	0.58323	2.85

## Sheet: SuppTable 5.5
Supplemental Table 2.2: Three month classical univariate analysis results for bacterial phyla associated with APOE. Significance cutoff marked by line.
Dominant Model of Allelic Affect										Co-dominant Model of Allelic Affect
Males					Females					Males					Females
Phylum	Pvalues	FDR	Statistics		Class	Pvalues	FDR	Statistics		Phylum	Pvalues	FDR	Statistics		Class	Pvalues	FDR	Statistics
Cyanobacteria	0.0018612	0.01489	12.573		Actinobacteria	0.055109	0.35219	5.7969		Cyanobacteria	0.011991	0.05528	12.858		Deferribacteres	0.088926	0.30188	8.0734
Actinobacteria	0.0089541	0.035816	9.4313		Proteobacteria	0.088048	0.35219	4.8597		Actinobacteria	0.01382	0.05528	12.529		Patescibacteria	0.10616	0.30188	7.6288
Tenericutes	0.079305	0.21148	5.0689		Patescibacteria	0.67828	0.97057	0.77638		Tenericutes	0.25424	0.55599	5.3391		Actinobacteria	0.15026	0.30188	6.7404
Firmicutes	0.26339	0.43485	2.6682		Firmicutes	0.83611	0.97057	0.35799		Patescibacteria	0.278	0.55599	5.0919		Firmicutes	0.17144	0.30188	6.3963
Deferribacteres	0.30227	0.43485	2.3929		Tenericutes	0.88358	0.97057	0.24755		Firmicutes	0.48238	0.70338	3.4705		Tenericutes	0.1908	0.30188	6.1139
Proteobacteria	0.32614	0.43485	2.2409		Deferribacteres	0.90147	0.97057	0.20745		Deferribacteres	0.52754	0.70338	3.1839		Bacteroidetes	0.25293	0.30188	5.3533
Patescibacteria	0.54287	0.62042	1.2218		Cyanobacteria	0.90847	0.97057	0.19198		Proteobacteria	0.65638	0.75015	2.4346		Cyanobacteria	0.28583	0.30188	5.0143
Bacteroidetes	0.87181	0.87181	0.27436		Bacteroidetes	0.97057	0.97057	0.059735		Bacteroidetes	0.76017	0.76017	1.8672		Proteobacteria	0.30188	0.30188	4.8608

## Sheet: SuppTable 6.0
Supplemental Table 1.2: Five month classical univariate analysis results for bacterial features associated with APOE. Significance cutoff marked by line.
Dominant Model of Allelic Affect										Co-dominant Model of Allelic Affect
Males					Females					Males					Females
Feaure	Pvalues	FDR	Statistics		Feaure	Pvalues	FDR	Statistics		Feaure	Pvalues	FDR	Statistics		Feaure	Pvalues	FDR	Statistics
ASV0182	0.002803	0.1144	11.754		ASV0131	0.0038637	0.16543	11.112		ASV0102	0.006597	0.23373	14.23		ASV0122	0.013	0.36063	12.671
ASV0131	0.0034148	0.1144	11.359		ASV0192	0.0049383	0.16543	10.621		ASV0193	0.0097658	0.23373	13.331		ASV0131	0.014659	0.36063	12.393
ASV0192	0.0054641	0.12203	10.419		ASV0172	0.010055	0.22457	9.1993		ASV0230	0.013512	0.23373	12.582		ASV0182	0.016148	0.36063	12.168
ASV0172	0.012877	0.21569	8.7046		ASV0171	0.028162	0.39947	7.1396		ASV0165	0.01484	0.23373	12.364		ASV0150	0.02843	0.41728	10.839
ASV0171	0.030159	0.40413	7.0025		ASV0182	0.029811	0.39947	7.0257		ASV0131	0.026002	0.28461	11.051		ASV0172	0.031837	0.41728	10.571
ASV0169	0.048371	0.42607	6.0577		ASV0169	0.040966	0.45745	6.39		ASV0111	0.032402	0.28461	10.529		ASV0192	0.037368	0.41728	10.189
ASV0056	0.054726	0.42607	5.8108		ASV0056	0.054273	0.48875	5.8275		ASV0124	0.032895	0.28461	10.493		ASV0162	0.048624	0.4654	9.5553
ASV0161	0.060916	0.42607	5.5965		ASV0161	0.060916	0.48875	5.5965		ASV0109	0.049252	0.28461	9.5242		ASV0181	0.088407	0.66146	8.088
ASV0007	0.062914	0.42607	5.532		ASV0145	0.066799	0.48875	5.4121		ASV0191	0.049798	0.28461	9.4975		ASV0056	0.088852	0.66146	8.0755
ASV0145	0.066799	0.42607	5.4121		ASV0007	0.072947	0.48875	5.236		ASV0113	0.051895	0.28461	9.3976		ASV0258	0.1067	0.6652	7.6161
ASV0062	0.069952	0.42607	5.3199		ASV0129	0.090826	0.53681	4.7976		ASV0163	0.055058	0.28461	9.2539		ASV0007	0.10921	0.6652	7.5572
ASV0102	0.083108	0.46402	4.9752		ASV0102	0.096145	0.53681	4.6838		ASV0035	0.055895	0.28461	9.2172		ASV0203	0.12547	0.70057	7.2044
ASV0150	0.12655	0.61806	4.1343		ASV0062	0.11383	0.58666	4.3461		ASV0172	0.058729	0.28461	9.0966		ASV0169	0.15946	0.81784	6.5858
ASV0129	0.12995	0.61806	4.0812		ASV0162	0.16298	0.74222	3.6283		ASV0007	0.07122	0.3094	8.6239		ASV0145	0.17683	0.81784	6.315
ASV0044	0.13837	0.61806	3.9556		ASV0183	0.1837	0.74222	3.3889		ASV0170	0.073667	0.3094	8.5406		ASV0144	0.20023	0.81784	5.9856
ASV0162	0.1504	0.62979	3.7889		ASV0111	0.19197	0.74222	3.3008		ASV0144	0.092376	0.36373	7.9783		ASV0062	0.20822	0.81784	5.8809
ASV0181	0.17947	0.70731	3.4355		ASV0151	0.19656	0.74222	3.2536		ASV0108	0.10748	0.38182	7.5977		ASV0102	0.21701	0.81784	5.7698
ASV0151	0.19656	0.71908	3.2536		ASV0044	0.2077	0.74222	3.1433		ASV0192	0.11379	0.38182	7.4533		ASV0111	0.23078	0.81784	5.6035
ASV0195	0.20761	0.71908	3.1442		ASV0195	0.21048	0.74222	3.1167		ASV0161	0.12037	0.38182	7.3103		ASV0065	0.24036	0.81784	5.4928
ASV0203	0.23093	0.71908	2.9313		ASV0116	0.22361	0.74909	2.9957		ASV0195	0.12121	0.38182	7.2925		ASV0171	0.26369	0.81784	5.2385
ASV0258	0.23152	0.71908	2.9262		ASV0150	0.25692	0.78945	2.718		ASV0141	0.14209	0.41014	6.8851		ASV0151	0.26738	0.81784	5.2
ASV0116	0.24285	0.71908	2.8306		ASV0109	0.27589	0.78945	2.5755		ASV0258	0.14322	0.41014	6.8645		ASV0129	0.28481	0.81784	5.0243
ASV0183	0.24813	0.71908	2.7876		ASV0170	0.2867	0.78945	2.4986		ASV0148	0.16618	0.4472	6.478		ASV0116	0.30212	0.81784	4.8585
ASV0111	0.25758	0.71908	2.7128		ASV0258	0.29793	0.78945	2.4218		ASV0139	0.17169	0.4472	6.3926		ASV0044	0.31201	0.81784	4.7674
ASV0065	0.29573	0.76628	2.4366		ASV0065	0.32306	0.78945	2.2598		ASV0112	0.17746	0.4472	6.3056		ASV0161	0.32359	0.81784	4.6635
ASV0098	0.30983	0.76628	2.3434		ASV0185	0.32516	0.78945	2.2469		ASV0134	0.18523	0.44882	6.1925		ASV0180	0.33042	0.81784	4.6037
ASV0109	0.31375	0.76628	2.3183		ASV0098	0.33115	0.78945	2.2104		ASV0036	0.19927	0.46417	5.9983		ASV0038	0.33413	0.81784	4.5717
ASV0122	0.32023	0.76628	2.2774		ASV0122	0.33401	0.78945	2.1931		ASV0150	0.2063	0.46417	5.9058		ASV0195	0.34179	0.81784	4.5064
ASV0037	0.34414	0.79507	2.1334		ASV0108	0.3417	0.78945	2.1476		ASV0220	0.26144	0.55071	5.2622		ASV0194	0.38927	0.82908	4.1256
ASV0170	0.37161	0.82058	1.9798		ASV0103	0.37263	0.80626	1.9743		ASV0056	0.26943	0.55071	5.1789		ASV0055	0.39038	0.82908	4.1171
ASV0185	0.38048	0.82058	1.9326		ASV0038	0.40365	0.80626	1.8144		ASV0171	0.29288	0.55071	4.946		ASV0112	0.42767	0.82908	3.843
ASV0038	0.41045	0.82058	1.781		ASV0037	0.40403	0.80626	1.8125		ASV0038	0.30388	0.55071	4.8422		ASV0103	0.46775	0.82908	3.5671
ASV0099	0.41809	0.82058	1.7441		ASV0097	0.40756	0.80626	1.7952		ASV0049	0.30866	0.55071	4.7979		ASV0185	0.47173	0.82908	3.5406
ASV0035	0.45045	0.82058	1.595		ASV0099	0.4134	0.80626	1.7667		ASV0116	0.31179	0.55071	4.7694		ASV0049	0.48175	0.82908	3.4746
ASV0230	0.45164	0.82058	1.5897		ASV0230	0.43528	0.80626	1.6635		ASV0037	0.31431	0.55071	4.7465		ASV0099	0.48625	0.82908	3.4453
ASV0193	0.45316	0.82058	1.583		ASV0193	0.44898	0.80626	1.6016		ASV0169	0.31469	0.55071	4.7431		ASV0191	0.50727	0.82908	3.3105
ASV0144	0.4845	0.82058	1.4493		ASV0203	0.4549	0.80626	1.5753		ASV0034	0.36996	0.62993	4.2758		ASV0098	0.51964	0.82908	3.2329
ASV0167	0.4995	0.82058	1.3883		ASV0144	0.45728	0.80626	1.5649		ASV0162	0.38881	0.64461	4.1291		ASV0163	0.52822	0.82908	3.1797
ASV0154	0.51621	0.82058	1.3225		ASV0036	0.48166	0.82747	1.461		ASV0138	0.40301	0.64693	4.0222		ASV0183	0.54693	0.82908	3.0655
ASV0103	0.52189	0.82058	1.3006		ASV0163	0.49902	0.83586	1.3902		ASV0125	0.42286	0.64693	3.8774		ASV0108	0.57474	0.82908	2.8997
ASV0220	0.52688	0.82058	1.2816		ASV0034	0.53315	0.84967	1.2579		ASV0173	0.4307	0.64693	3.8215		ASV0034	0.59397	0.82908	2.7876
ASV0108	0.54847	0.82058	1.2013		ASV0154	0.5461	0.84967	1.2099		ASV0122	0.44435	0.64693	3.726		ASV0109	0.60416	0.82908	2.7289
ASV0180	0.5605	0.82058	1.1579		ASV0113	0.55181	0.84967	1.1891		ASV0167	0.44924	0.64693	3.6924		ASV0125	0.61131	0.82908	2.688
ASV0191	0.57349	0.82058	1.112		ASV0180	0.55799	0.84967	1.1668		ASV0044	0.45183	0.64693	3.6746		ASV0141	0.64996	0.82908	2.4703
ASV0163	0.5801	0.82058	1.0891		ASV0191	0.57349	0.85387	1.112		ASV0088	0.51532	0.70821	3.2598		ASV0050	0.66616	0.82908	2.3805
ASV0152	0.59005	0.82058	1.0551		ASV0220	0.60905	0.86947	0.99172		ASV0103	0.52735	0.70821	3.185		ASV0134	0.68224	0.82908	2.2919
ASV0034	0.61431	0.82058	0.97452		ASV0152	0.61383	0.86947	0.97608		ASV0185	0.52835	0.70821	3.1789		ASV0138	0.68514	0.82908	2.276
ASV0112	0.62164	0.82058	0.95079		ASV0194	0.62952	0.86947	0.92561		ASV0050	0.53981	0.7085	3.1087		ASV0220	0.69091	0.82908	2.2444
ASV0141	0.62812	0.82058	0.93004		ASV0035	0.63588	0.86947	0.90548		ASV0154	0.55272	0.71064	3.0306		ASV0036	0.69315	0.82908	2.2321
ASV0113	0.63067	0.82058	0.92196		ASV0112	0.66177	0.88677	0.82568		ASV0194	0.56694	0.71435	2.9458		ASV0170	0.69774	0.82908	2.2071
ASV0194	0.6564	0.82058	0.84198		ASV0165	0.68206	0.89015	0.76526		ASV0097	0.61016	0.75372	2.6946		ASV0088	0.69977	0.82908	2.196
ASV0165	0.66366	0.82058	0.81998		ASV0139	0.69766	0.89015	0.72005		ASV0055	0.62596	0.75838	2.6049		ASV0104	0.70796	0.82908	2.1513
ASV0036	0.66742	0.82058	0.80869		ASV0141	0.71286	0.89015	0.67694		ASV0257	0.64978	0.77238	2.4713		ASV0152	0.72024	0.82908	2.0844
ASV0138	0.66917	0.82058	0.80343		ASV0049	0.73072	0.89015	0.62746		ASV0065	0.73881	0.84566	1.9834		ASV0107	0.73967	0.82908	1.9787
ASV0124	0.68526	0.82058	0.7559		ASV0055	0.73072	0.89015	0.62746		ASV0187	0.74457	0.84566	1.9521		ASV0113	0.74662	0.82908	1.941
ASV0049	0.68585	0.82058	0.75418		ASV0221	0.764	0.89933	0.53839		ASV0070	0.76258	0.84566	1.854		ASV0124	0.75117	0.82908	1.9162
ASV0055	0.74908	0.88049	0.57783		ASV0124	0.7651	0.89933	0.53549		ASV0129	0.76512	0.84566	1.8402		ASV0037	0.75322	0.82908	1.905
ASV0221	0.78085	0.8891	0.49474		ASV0138	0.80222	0.9267	0.44075		ASV0152	0.85789	0.91336	1.3205		ASV0193	0.75879	0.82908	1.8747
ASV0070	0.78294	0.8891	0.4894		ASV0125	0.86462	0.9795	0.29092		ASV0183	0.86384	0.91336	1.2854		ASV0230	0.76593	0.82908	1.8358
ASV0173	0.79702	0.89001	0.45374		ASV0090	0.87717	0.9795	0.26212		ASV0182	0.86987	0.91336	1.2496		ASV0221	0.77088	0.82908	1.8088
ASV0125	0.84535	0.9285	0.33602		ASV0088	0.8978	0.98611	0.21561		ASV0203	0.88609	0.91515	1.151		ASV0070	0.77714	0.82908	1.7745
ASV0088	0.89873	0.95959	0.21354		ASV0070	0.94395	0.9985	0.11537		ASV0221	0.97803	0.9938	0.45174		ASV0257	0.77985	0.82908	1.7597
ASV0139	0.9023	0.95959	0.20561		ASV0159	0.94881	0.9985	0.1051		ASV0062	0.99696	0.99696	0.16006		ASV0154	0.78488	0.82908	1.7321
ASV0257	0.92078	0.96394	0.16507		ASV0257	0.96289	0.9985	0.07564							ASV0035	0.79195	0.82908	1.6932
ASV0187	0.98876	0.98947	0.022608		ASV0187	0.98126	0.9985	0.037845							ASV0139	0.80751	0.83235	1.6071
ASV0134	0.98897	0.98947	0.022174		ASV0050	0.9836	0.9985	0.033069							ASV0187	0.88525	0.89358	1.1562
ASV0050	0.98947	0.98947	0.021164		ASV0134	0.99877	0.99877	0.0024638							ASV0165	0.89358	0.89358	1.1044

## Sheet: SuppTable 6.1
Supplemental Table 1.2: Five month classical univariate analysis results for bacterial genera associated with APOE. Significance cutoff marked by line.
Dominant Model of Allelic Affect										Co-dominant Model of Allelic Affect
Males					Females					Males					Females
Genus	Pvalues	FDR	Statistics		Genus	Pvalues	FDR	Statistics		Genus	Pvalues	FDR	Statistics		Genus	Pvalues	FDR	Statistics
Ruminiclostridium_6	0.00076261	0.035071	14.358		Lachnospiraceae_UCG_001	0.0034148	0.2197	11.359		ASV0102	0.006597	0.23373	14.23		GCA_900066575	0.013	0.36063	12.671
ASV0102	0.0010166	0.035071	13.783		Erysipelatoclostridium	0.0075099	0.2197	9.7831		Faecalibaculum	0.0097658	0.23373	13.331		Lachnospiraceae_UCG_001	0.014659	0.36063	12.393
ASV0165	0.008309	0.11445	9.5808		Ruminococcaceae_UCG_013	0.0098374	0.2197	9.2431		Parasutterella	0.013512	0.23373	12.582		Ruminococcaceae_UCG_013	0.016148	0.36063	12.168
Ruminococcaceae_UCG_009	0.010081	0.11445	9.1942		Ruminiclostridium_9	0.013152	0.2203	8.6623		ASV0165	0.01484	0.23373	12.364		ASV0150	0.02843	0.41728	10.839
Lachnospiraceae_UCG_001	0.011696	0.11445	8.8969		Alistipes	0.05628	0.48875	5.7548		Lachnospiraceae_UCG_001	0.026002	0.28461	11.051		Ruminiclostridium_9	0.031837	0.41728	10.571
Faecalibaculum	0.013034	0.11445	8.6804		Ruminiclostridium	0.05684	0.48875	5.735		A2	0.032402	0.28461	10.529		Erysipelatoclostridium	0.037368	0.41728	10.189
Marvinbryantia	0.013127	0.11445	8.6661		Hydrogenoanaerobacterium	0.060916	0.48875	5.5965		Lachnoclostridium	0.032895	0.28461	10.493		Intestinimonas	0.048624	0.4654	9.5553
Lachnoclostridium	0.014304	0.11445	8.4944		Lachnospiraceae_NK4A136_group	0.062961	0.48875	5.5305		ASV0109	0.049252	0.28461	9.5242		Ruminococcaceae_UCG_010	0.088407	0.66146	8.088
Turicibacter	0.014928	0.11445	8.4091		UC5_1_2E3	0.066799	0.48875	5.4121		Dubosiella	0.049798	0.28461	9.4975		Alistipes	0.088852	0.66146	8.0755
ASV0109	0.02028	0.13994	7.7962		Bifidobacterium	0.072947	0.48875	5.236		Acetatifactor	0.051895	0.28461	9.3976		ASV0258	0.1067	0.6652	7.6161
ASV0258	0.032464	0.19106	6.8552		Ruminiclostridium_6	0.097204	0.59049	4.6619		Oscillibacter	0.055058	0.28461	9.2539		Bifidobacterium	0.10921	0.6652	7.5572
Parasutterella	0.033227	0.19106	6.8088		ASV0150	0.11078	0.59049	4.4004		Olsenella	0.055895	0.28461	9.2172		Candidatus_Saccharimonas	0.12547	0.70057	7.2044
Dubosiella	0.044683	0.23716	6.2163		ASV0102	0.11937	0.59049	4.251		Ruminiclostridium_9	0.058729	0.28461	9.0966		Ruminiclostridium	0.15946	0.81784	6.5858
ASV0139	0.062086	0.306	5.5585		Intestinimonas	0.1313	0.59049	4.0605		Bifidobacterium	0.07122	0.3094	8.6239		UC5_1_2E3	0.17683	0.81784	6.315
Desulfovibrio	0.07544	0.34703	5.1688		Parabacteroides	0.1322	0.59049	4.0469		Ruminiclostridium_5	0.073667	0.3094	8.5406		Tyzzerella_3	0.20023	0.81784	5.9856
ASV0148	0.082241	0.35467	4.9962		Turicibacter	0.1764	0.71213	3.4701		Tyzzerella_3	0.092376	0.36373	7.9783		Parabacteroides	0.20822	0.81784	5.8809
Alistipes	0.089311	0.3625	4.8313		Bacteroides	0.18069	0.71213	3.422		Family_XIII_UCG_001	0.10748	0.38182	7.5977		ASV0102	0.21701	0.81784	5.7698
Erysipelatoclostridium	0.10415	0.38509	4.5238		Ruminococcaceae_UCG_014	0.19411	0.72253	3.2786		Erysipelatoclostridium	0.11379	0.38182	7.4533		A2	0.23078	0.81784	5.6035
Oscillibacter	0.10604	0.38509	4.4879		Romboutsia	0.21236	0.74884	3.099		Hydrogenoanaerobacterium	0.12037	0.38182	7.3103		ASV0065	0.24036	0.81784	5.4928
Ruminiclostridium_5	0.12344	0.39997	4.184		ASV0258	0.23065	0.77267	2.9337		Turicibacter	0.12121	0.38182	7.2925		Ruminiclostridium_6	0.26369	0.81784	5.2385
DNF00809	0.1235	0.39997	4.1831		Anaerosporobacter	0.24285	0.77482	2.8306		Roseburia	0.14209	0.41014	6.8851		Romboutsia	0.26738	0.81784	5.2
Ruminiclostridium	0.12753	0.39997	4.1189		A2	0.26476	0.80448	2.6579		ASV0258	0.14322	0.41014	6.8645		Lachnospiraceae_NK4A136_group	0.28481	0.81784	5.0243
Acetatifactor	0.15317	0.45633	3.7524		ASV0065	0.27855	0.80448	2.5564		ASV0148	0.16618	0.4472	6.478		Anaerosporobacter	0.30212	0.81784	4.8585
Roseburia	0.16129	0.45633	3.649		Candidatus_Arthromitus	0.30983	0.80448	2.3434		ASV0139	0.17169	0.4472	6.3926		Bacteroides	0.31201	0.81784	4.7674
Streptococcus	0.16534	0.45633	3.5995		Candidatus_Saccharimonas	0.31064	0.80448	2.3382		ASF356	0.17746	0.4472	6.3056		Hydrogenoanaerobacterium	0.32359	0.81784	4.6635
Hydrogenoanaerobacterium	0.19137	0.50786	3.3071		ASV0109	0.31219	0.80448	2.3283		Lachnospiraceae_UCG_006	0.18523	0.44882	6.1925		Ruminococcaceae_UCG_009	0.33042	0.81784	4.6037
Phocea	0.20287	0.51843	3.1904		Ruminococcus_1	0.35108	0.83307	2.0935		DNF00809	0.19927	0.46417	5.9983		ASV0038	0.33413	0.81784	4.5717
Family_XIII_UCG_001	0.21098	0.51992	3.112		GCA_900066575	0.35129	0.83307	2.0923		ASV0150	0.2063	0.46417	5.9058		Turicibacter	0.34179	0.81784	4.5064
GCA_900066225	0.2217	0.52749	3.0129		ASV0038	0.36058	0.83307	2.0401		Desulfovibrio	0.26144	0.55071	5.2622		ASV0194	0.38927	0.82908	4.1256
Enterorhabdus	0.23507	0.54066	2.8957		Enterorhabdus	0.409	0.85687	1.7881		Alistipes	0.26943	0.55071	5.1789		Prevotellaceae_UCG_001	0.39038	0.82908	4.1171
Tyzzerella_3	0.24436	0.5439	2.8182		Clostridium_sensu_stricto_1	0.43062	0.85687	1.6851		Ruminiclostridium_6	0.29288	0.55071	4.946		ASF356	0.42767	0.82908	3.843
Ruminococcaceae_NK4A214_group	0.26272	0.5665	2.6733		Ruminiclostridium_5	0.43507	0.85687	1.6645		ASV0038	0.30388	0.55071	4.8422		Defluviitaleaceae_UCG_011	0.46775	0.82908	3.5671
ASV0038	0.27294	0.57068	2.597		Olsenella	0.44415	0.85687	1.6232		Muribaculum	0.30866	0.55071	4.7979		Ruminococcus_1	0.47173	0.82908	3.5406
UC5_1_2E3	0.29315	0.57231	2.4542		Faecalibaculum	0.44423	0.85687	1.6228		Anaerosporobacter	0.31179	0.55071	4.7694		Muribaculum	0.48175	0.82908	3.4746
ASV0050	0.29502	0.57231	2.4414		Parasutterella	0.44762	0.85687	1.6076		Enterorhabdus	0.31431	0.55071	4.7465		Clostridium_sensu_stricto_1	0.48625	0.82908	3.4453
Coriobacteriaceae_UCG_002	0.2986	0.57231	2.4173		Tyzzerella_3	0.4845	0.88427	1.4493		Ruminiclostridium	0.31469	0.55071	4.7431		Dubosiella	0.50727	0.82908	3.3105
Intestinimonas	0.31283	0.57663	2.3242		Coriobacteriaceae_UCG_002	0.50343	0.88427	1.3726		Coriobacteriaceae_UCG_002	0.36996	0.62993	4.2758		Candidatus_Arthromitus	0.51964	0.82908	3.2329
Anaerosporobacter	0.32577	0.57663	2.2431		Defluviitaleaceae_UCG_011	0.50368	0.88427	1.3716		Intestinimonas	0.38881	0.64461	4.1291		Oscillibacter	0.52822	0.82908	3.1797
Escherichia_Shigella	0.32592	0.57663	2.2422		DNF00809	0.51472	0.88427	1.3282		Marvinbryantia	0.40301	0.64693	4.0222		Ruminococcaceae_UCG_014	0.54693	0.82908	3.0655
Lactobacillus	0.36629	0.63184	2.0087		Ruminococcaceae_UCG_009	0.55425	0.89358	1.1803		Lachnospiraceae_FCS020_group	0.42286	0.64693	3.8774		Family_XIII_UCG_001	0.57474	0.82908	2.8997
Bacteroides	0.43036	0.71657	1.6863		Butyricicoccus	0.55899	0.89358	1.1632		Ruminococcaceae_NK4A214_group	0.4307	0.64693	3.8215		Coriobacteriaceae_UCG_002	0.59397	0.82908	2.7876
Olsenella	0.44238	0.71657	1.6312		Oscillibacter	0.56101	0.89358	1.156		GCA_900066575	0.44435	0.64693	3.726		ASV0109	0.60416	0.82908	2.7289
Prevotellaceae_UCG_001	0.45992	0.71657	1.5534		Dubosiella	0.57349	0.89358	1.112		Phocea	0.44924	0.64693	3.6924		Lachnospiraceae_FCS020_group	0.61131	0.82908	2.688
Ruminococcus_1	0.46215	0.71657	1.5437		Desulfovibrio	0.59919	0.90618	1.0244		Bacteroides	0.45183	0.64693	3.6746		Roseburia	0.64996	0.82908	2.4703
Ruminiclostridium_9	0.46733	0.71657	1.5214		Anaerotruncus	0.63017	0.90618	0.92354		Lactobacillus	0.51532	0.70821	3.2598		ASV0050	0.66616	0.82908	2.3805
Muribaculum	0.53656	0.78308	1.2451		Roseburia	0.64961	0.90618	0.86277		Defluviitaleaceae_UCG_011	0.52735	0.70821	3.185		Lachnospiraceae_UCG_006	0.68224	0.82908	2.2919
A2	0.53834	0.78308	1.2385		ASV0165	0.65386	0.90618	0.84973		Ruminococcus_1	0.52835	0.70821	3.1789		Marvinbryantia	0.68514	0.82908	2.276
Lachnospiraceae_FCS020_group	0.55493	0.78308	1.1778		ASV0194	0.65985	0.90618	0.83149		ASV0050	0.53981	0.7085	3.1087		Desulfovibrio	0.69091	0.82908	2.2444
ASF356	0.5561	0.78308	1.1736		Muribaculum	0.68411	0.90618	0.75926		Butyricicoccus	0.55272	0.71064	3.0306		DNF00809	0.69315	0.82908	2.2321
Defluviitaleaceae_UCG_011	0.58647	0.79384	1.0673		Acetatifactor	0.68958	0.90618	0.74333		ASV0194	0.56694	0.71435	2.9458		Ruminiclostridium_5	0.69774	0.82908	2.2071
Lachnospiraceae_NK4A136_group	0.59268	0.79384	1.0462		Family_XIII_UCG_001	0.68978	0.90618	0.74277		ASV0097	0.61016	0.75372	2.6946		Lactobacillus	0.69977	0.82908	2.196
Butyricicoccus	0.59825	0.79384	1.0275		Mucispirillum	0.73898	0.92791	0.60496		Prevotellaceae_UCG_001	0.62596	0.75838	2.6049		Anaerofustis	0.70796	0.82908	2.1513
Ruminococcaceae_UCG_013	0.63645	0.82859	0.90368		Lachnoclostridium	0.74477	0.92791	0.58937		Anaeroplasma	0.64978	0.77238	2.4713		Anaerotruncus	0.72024	0.82908	2.0844
UBA1819	0.6544	0.83281	0.84808		Prevotellaceae_UCG_001	0.74908	0.92791	0.57783		ASV0065	0.73881	0.84566	1.9834		Family_XIII_AD3011_group	0.73967	0.82908	1.9787
Ruminococcaceae_UCG_014	0.66765	0.83281	0.80799		Family_XIII_AD3011_group	0.76233	0.92791	0.54275		UBA1819	0.74457	0.84566	1.9521		Acetatifactor	0.74662	0.82908	1.941
Mucispirillum	0.6759	0.83281	0.78342		ASV0221	0.78085	0.92791	0.49474		Mucispirillum	0.76258	0.84566	1.854		Lachnoclostridium	0.75117	0.82908	1.9162
Lachnospiraceae_UCG_006	0.70356	0.83664	0.70321		ASF356	0.79046	0.92791	0.47027		Lachnospiraceae_NK4A136_group	0.76512	0.84566	1.8402		Enterorhabdus	0.75322	0.82908	1.905
ASV0065	0.72384	0.83664	0.64637		ASV0139	0.80326	0.92791	0.43815		Anaerotruncus	0.85789	0.91336	1.3205		Faecalibaculum	0.75879	0.82908	1.8747
ASV0097	0.72511	0.83664	0.64285		Marvinbryantia	0.88517	0.99407	0.24394		Ruminococcaceae_UCG_014	0.86384	0.91336	1.2854		Parasutterella	0.76593	0.82908	1.8358
ASV0150	0.74245	0.83664	0.59559		Tyzzerella	0.89922	0.99407	0.21246		Ruminococcaceae_UCG_013	0.86987	0.91336	1.2496		ASV0221	0.77088	0.82908	1.8088
Parabacteroides	0.75028	0.83664	0.57462		Lactobacillus	0.92422	0.99407	0.15762		Candidatus_Saccharimonas	0.88609	0.91515	1.151		Mucispirillum	0.77714	0.82908	1.7745
Bifidobacterium	0.76165	0.83664	0.54455		Lachnospiraceae_FCS020_group	0.9282	0.99407	0.14901		ASV0221	0.97803	0.9938	0.45174		Anaeroplasma	0.77985	0.82908	1.7597
Anaerotruncus	0.76389	0.83664	0.53866		GCA_900066225	0.94881	0.99407	0.1051		Parabacteroides	0.99696	0.99696	0.16006		Butyricicoccus	0.78488	0.82908	1.7321
Candidatus_Saccharimonas	0.80416	0.86698	0.43592		Anaeroplasma	0.96373	0.99407	0.073881							Olsenella	0.79195	0.82908	1.6932
ASV0221	0.83039	0.88149	0.37172		UBA1819	0.98126	0.99407	0.037845							ASV0139	0.80751	0.83235	1.6071
ASV0194	0.8562	0.89511	0.31051		Lachnospiraceae_UCG_006	0.98271	0.99407	0.03489							UBA1819	0.88525	0.89358	1.1562
GCA_900066575	0.93071	0.94991	0.14361		ASV0050	0.99407	0.99407	0.011905							ASV0165	0.89358	0.89358	1.1044
Anaeroplasma	0.93614	0.94991	0.13198
Romboutsia	1	1	0

## Sheet: SuppTable 6.2
Supplemental Table 1.2: Five month classical univariate analysis results for bacterial families associated with APOE. Significance cutoff marked by line.
Dominant Model of Allelic Affect										Co-dominant Model of Allelic Affect
Males					Females					Males					Females
Family	Pvalues	FDR	Statistics		Family	Pvalues	FDR	Statistics		Family	Pvalues	FDR	Statistics		Family	Pvalues	FDR	Statistics
Clostridiales_vadinBB60_group	0.0010166	0.028464	13.783		Ruminococcaceae	0.025043	0.55083	7.3743		Ruminococcaceae	0.0045687	0.082462	15.065		Peptococcaceae	0.02843	0.54372	10.839
Ruminococcaceae	0.0063171	0.088439	10.129		Rikenellaceae	0.05628	0.55083	5.7548		Clostridiales_vadinBB60_group	0.006597	0.082462	14.23		Ruminococcaceae	0.078526	0.54372	8.3826
Erysipelotrichaceae	0.017782	0.15506	8.0591		Bifidobacteriaceae	0.072947	0.55083	5.236		Burkholderiaceae	0.013512	0.1126	12.582		Rikenellaceae	0.088852	0.54372	8.0755
Family_XIII	0.024922	0.15506	7.384		Peptococcaceae	0.11078	0.55083	4.4004		Erysipelotrichaceae	0.026443	0.16527	11.011		ASV0258	0.1067	0.54372	7.6161
ASV0258	0.032464	0.15506	6.8552		Clostridiales_vadinBB60_group	0.11937	0.55083	4.251		Lachnospiraceae	0.062256	0.29675	8.9542		Bifidobacteriaceae	0.10921	0.54372	7.5572
Burkholderiaceae	0.033227	0.15506	6.8088		Tannerellaceae	0.1322	0.55083	4.0469		Bifidobacteriaceae	0.07122	0.29675	8.6239		Saccharimonadaceae	0.12547	0.54372	7.2044
ASV0148	0.082241	0.31259	4.9962		Bacteroidaceae	0.18069	0.64069	3.422		ASV0258	0.14322	0.46886	6.8645		Tannerellaceae	0.20822	0.62494	5.8809
Rikenellaceae	0.089311	0.31259	4.8313		Peptostreptococcaceae	0.21236	0.64069	3.099		ASV0148	0.16618	0.46886	6.478		Clostridiaceae_1	0.21496	0.62494	5.7954
Eggerthellaceae	0.10801	0.33602	4.4511		ASV0258	0.23065	0.64069	2.9337		Eggerthellaceae	0.184	0.46886	6.2101		Clostridiales_vadinBB60_group	0.21701	0.62494	5.7698
Lachnospiraceae	0.15883	0.42086	3.6799		ASV0065	0.27855	0.64718	2.5564		Family_XIII	0.19356	0.46886	6.0758		ASV0065	0.24036	0.62494	5.4928
Streptococcaceae	0.16534	0.42086	3.5995		Eggerthellaceae	0.29438	0.64718	2.4458		Peptococcaceae	0.2063	0.46886	5.9058		Peptostreptococcaceae	0.26738	0.632	5.2
Enterobacteriaceae	0.32592	0.72545	2.2422		Saccharimonadaceae	0.31064	0.64718	2.3382		Rikenellaceae	0.26943	0.55695	5.1789		Bacteroidaceae	0.31201	0.64019	4.7674
Lactobacillaceae	0.36629	0.72545	2.0087		Clostridiaceae_1	0.35376	0.68031	2.0783		Atopobiaceae	0.28962	0.55695	4.9775		Desulfovibrionaceae	0.32009	0.64019	4.6946
Atopobiaceae	0.37144	0.72545	1.9807		Desulfovibrionaceae	0.38221	0.68252	1.9236		Bacteroidaceae	0.45183	0.77552	3.6746		Eggerthellaceae	0.35869	0.66614	4.3663
Desulfovibrionaceae	0.38863	0.72545	1.8902		Family_XIII	0.44387	0.69941	1.6244		Lactobacillaceae	0.51532	0.77552	3.2598		Prevotellaceae	0.39038	0.67667	4.1171
Bacteroidaceae	0.43036	0.75313	1.6863		Burkholderiaceae	0.44762	0.69941	1.6076		Muribaculaceae	0.52463	0.77552	3.2019		Defluviitaleaceae	0.46775	0.76009	3.5671
Prevotellaceae	0.45992	0.75752	1.5534		Defluviitaleaceae	0.50368	0.74071	1.3716		Defluviitaleaceae	0.52735	0.77552	3.185		Muribaculaceae	0.53142	0.79106	3.16
Muribaculaceae	0.55037	0.85304	1.1943		Lachnospiraceae	0.59084	0.82061	1.0524		Christensenellaceae	0.61016	0.81223	2.6946		Family_XIII	0.6022	0.79106	2.7402
Defluviitaleaceae	0.58647	0.85304	1.0673		Erysipelotrichaceae	0.70049	0.89176	0.71196		Prevotellaceae	0.62596	0.81223	2.6049		Lachnospiraceae	0.61539	0.79106	2.6648
Deferribacteraceae	0.6759	0.85304	0.78342		Deferribacteraceae	0.73898	0.89176	0.60496		Anaeroplasmataceae	0.64978	0.81223	2.4713		Lactobacillaceae	0.69977	0.79106	2.196
ASV0065	0.72384	0.85304	0.64637		Prevotellaceae	0.74908	0.89176	0.57783		ASV0065	0.73881	0.84065	1.9834		Eubacteriaceae	0.70796	0.79106	2.1513
Christensenellaceae	0.72511	0.85304	0.64285		Muribaculaceae	0.83757	0.95179	0.3545		Deferribacteraceae	0.76258	0.84065	1.854		Atopobiaceae	0.74191	0.79106	1.9666
Peptococcaceae	0.74245	0.85304	0.59559		Atopobiaceae	0.88453	0.96145	0.2454		Desulfovibrionaceae	0.7734	0.84065	1.795		Burkholderiaceae	0.76593	0.79106	1.8358
Tannerellaceae	0.75028	0.85304	0.57462		Lactobacillaceae	0.92422	0.96272	0.15762		Saccharimonadaceae	0.88609	0.92302	1.151		Deferribacteraceae	0.77714	0.79106	1.7745
Bifidobacteriaceae	0.76165	0.85304	0.54455		Anaeroplasmataceae	0.96373	0.96373	0.073881		Tannerellaceae	0.99696	0.99696	0.16006		Anaeroplasmataceae	0.77985	0.79106	1.7597
Saccharimonadaceae	0.80416	0.86601	0.43592												Erysipelotrichaceae	0.79106	0.79106	1.6981
Anaeroplasmataceae	0.93614	0.97081	0.13198
Peptostreptococcaceae	1	1	0

[truncated: 9 more sheets: SuppTable 6.3, SuppTable 6.4, SuppTable 6.5, SuppTable 7.0, SuppTable 7.1, SuppTable 7.2, SuppTable 7.3, SuppTable 7.4, SuppTable 7.5]
