# Supplementary material for: APOE genetics influence murine gut microbiome
Source: Sci Rep. 2022 Feb 3;12:1906. doi: 10.1038/s41598-022-05763-1 (PMC8814305; doi:10.1038/s41598-022-05763-1)
Supplement: Supplementary file 4 — Supplementary Tables. [file 41598_2022_5763_MOESM4_ESM.xlsx]

## Sheet: Tables S1-S2
	Table S1									Table S2
	Alpha-Diversity (Shannon Index) - dominant model									Alpha-Diversity (Shannon Index) - co-dominant model
		3 month p-values		5 month p-values		7 month p-values					3 month p-values		5 month p-values		7 month p-values
	Taxanomic level	Males	Females	Males	Females	Males	Females			Taxanomic level	Males	Females	Males	Females	Males	Females
	Feature	0.46673	0.57849	0.45747	0.78644	0.53601	0.77085			Feature	0.102	0.10202	0.68925	0.57094	0.75227	0.76991
	genus	0.46673	0.57849	0.45747	0.78644	0.53601	0.77085			genus	0.102	0.10202	0.68925	0.57094	0.75227	0.76991
	family	0.0005778	0.3165	0.019549	0.40572	0.5009	0.74351			family	0.00381	0.15759	0.10216	0.24798	0.18646	0.1252
	order	7.677e-05	0.76763	0.084423	0.60798	0.14191	0.28125			order	0.000505	0.11116	0.084662	0.16271	0.27515	0.54511
	class	7.677e-05	0.73072	0.072529	0.62998	0.1352	0.2375			class	0.000505	0.11116	0.089662	0.16067	0.026091	0.45609
	phylum	1.1369e-05	0.064915	0.27867	0.095329	0.92174	0.24587			phylum	0.000128	0.013298	0.10973	0.18973	0.1372	0.515

## Sheet: Tables S3-S4
	Table S3										Table S4
	Beta-Diversity (PERMANOVA) - dominant model										Beta-Diversity (PERMANOVA) - co-dominant model
			3 month		5 month		7 month						3 month		5 month		7 month
	Taxanomic level		Males	Females	Males	Females	Males	Females			Taxanomic level		Males	Females	Males	Females	Males	Females
	Feaure	p-value	<0.002	<0.542	<0.142	<0.339	<0.002	<0.648			Feaure	p-value	<0.004	<0.227	<0.083	<0.622	<0.004	<0.554
		R2	0.14101	0.052834	0.07437	0.064226	0.15734	0.046613				R2	0.20122	0.13805	0.14895	0.10451	0.21615	0.11134
	Genus	p-value	<0.001	<0.408	<0.044	<0.283	<0.005	<0.038			Genus	p-value	<0.008	<0.311	<0.036	<0.275	<0.007	<0.186
		R2	0.14643	0.058396	0.08537	0.066227	0.12283	0.095054				R2	0.17944	0.12695	0.14371	0.12955	0.17627	0.14165
	Family	p-value	<0.005	<0.496	<0.08	<0.0602	<0.001	<0.201			Family	p-value	<0.013	<0.303	<0.047	<0.413	<0.006	<0.37
		R2	0.16509	0.051739	0.08809	0.048419	0.16399	0.077232				R2	0.20546	0.12868	0.16822	0.11964	0.20823	0.12683
	Order	p-value	<0.003	<0.688	<0.089	<0.786	<0.006	<0.165			Order	p-value	<0.015	<0.423	<0.014	<0.488	<0.017	<0.378
		R2	0.20604	0.036127	0.099802	0.031245	0.17939	0.09069				R2	0.2366	0.11617	0.22125	0.11151	0.20694	0.12802
	Class	p-value	<0.002	<0.656	<0.082	<0.83	<0.006	<0.133			Class	p-value	<0.015	<0.404	<0.014	<0.494	<0.019	<0.32
		R2	0.20849	0.03736	0.10193	0.028927	0.17987	0.0973305				R2	0.2383	0.11847	0.2227	0.11037	0.20609	0.13857
	Phylum	p-value	<0.028	<0.263	<0.846	<0.589	<0.36	<0.105			Phylum	p-value	<0.112	<0.375	<0.069	<0.329	<0.396	<0.195
		R2	0.12208	0.069422	0.023087	0.046218	0.055178	0.10246				R2	0.14887	0.11985	0.16585	0.13345	0.10285	0.16193
